# Supplementary material for: Single-cell transcriptional dynamics in a living vertebrate
Source: bioRxiv. 2025 Jun 11:2024.01.03.574108. Originally published 2024 Jan 4. Preprint. [Version 2] doi: 10.1101/2024.01.03.574108 (PMC10802376; doi:10.1101/2024.01.03.574108)
Supplement: Supplement 8 [file media-8.zip]

Archive with 14 entries (13 files):
- SupplementalDataFiles/
- __MACOSX/._SupplementalDataFiles
- SupplementalDataFiles/Supplemental_Data_File_4-Nuclear_Tracks.csv
- __MACOSX/SupplementalDataFiles/._Supplemental_Data_File_4-Nuclear_Tracks.csv
- SupplementalDataFiles/Supplemental_Data_File_6-Anterior-Posterior_Axis.pkl
- __MACOSX/SupplementalDataFiles/._Supplemental_Data_File_6-Anterior-Posterior_Axis.pkl
- SupplementalDataFiles/Supplemental_Data_File_2-Spots_Curated.pkl
- __MACOSX/SupplementalDataFiles/._Supplemental_Data_File_2-Spots_Curated.pkl
- SupplementalDataFiles/Supplemental_Data_File_5-Simulated_Intervals.pkl
- __MACOSX/SupplementalDataFiles/._Supplemental_Data_File_5-Simulated_Intervals.pkl
- SupplementalDataFiles/Supplemental_Data_File_1-Spots.pkl
- __MACOSX/SupplementalDataFiles/._Supplemental_Data_File_1-Spots.pkl
- SupplementalDataFiles/Supplemental_Data_File_3-Non-Blank_Time_Points.pkl
- __MACOSX/SupplementalDataFiles/._Supplemental_Data_File_3-Non-Blank_Time_Points.pkl
