# Supplementary material for: Single-cell transcriptional dynamics in a living vertebrate
Source: bioRxiv. 2025 Jun 11:2024.01.03.574108. Originally published 2024 Jan 4. Preprint. [Version 2] doi: 10.1101/2024.01.03.574108 (PMC10802376; doi:10.1101/2024.01.03.574108)
Supplement: Supplement 8 [file media-8.zip › SupplementalDataFiles/Supplemental_Data_File_4-Nuclear_Tracks.csv]

track_id	t	z	y	x
1	0	2.992868462757528	20.111727416798733	774.3050713153724
2	0	4.334975369458128	7.456336766681594	778.4097626511419
4	0	14.215087281795512	3.4669576059850375	765.1820448877805
5	0	7.327780499755022	234.45565899069084	679.4228319451249
6	0	18.043478260869566	220.46521739130435	658.2695652173913
7	0	23.08155026241421	238.77149777957206	648.3157044812273
8	0	13.33886085075703	236.45839942321558	663.9822638788753
9	0	79.44636576787808	113.00820633059789	604.2552754982415
10	0	83.13900897904888	125.62953109411373	593.2760226139009
11	0	76.32470119521912	100.63147410358566	615.3999003984064
12	0	36.60590277777778	270.3802083333333	605.6388888888889
13	0	32.92976827094474	309.3946524064171	607.9982174688057
14	0	40.95793901156677	281.1577287066246	596.043112513144
15	0	41.80847723704866	291.0408163265306	594.87284144427
16	0	42.62068965517241	280.23152709359607	624.9704433497537
17	0	43.94530612244898	258.05061224489793	600.0522448979592
19	0	43.40822035721971	297.76156660210887	612.6875403486121
20	0	50.36690114772306	293.238059977786	576.4379859311366
21	0	51.22199509403107	268.62919051512677	581.4730171708912
22	0	50.74872579001019	291.6202854230377	600.1376146788991
23	0	52.908440629470675	271.91416309012874	597.5712923223653
25	0	57.38430583501006	273.4265593561368	591.9496981891348
26	0	55.21107491856677	291.185667752443	590.1159609120522
27	0	58.200855843808505	282.10296870821077	586.583043594544
31	0	45.95348837209303	278.0156079288278	611.1598251911971
32	0	31.946786737617682	273.8051575931232	620.6557511256651
33	0	7.483608463148105	55.335503371308995	742.9100209253662
34	0	11.802121127546748	91.62740720066984	718.9129221322913
35	0	9.85366506153023	80.91466024612092	740.8940609951846
36	0	3.925475285171103	95.58821292775666	732.3315589353613
37	0	6.9284675777842395	72.48386158767083	750.0395463797615
38	0	3.1839940164547493	48.540762902019445	758.8960359012715
40	0	14.772974936432982	262.49400653832186	658.5604794769342
41	0	20.130434782608695	277.71321070234114	648.2068004459309
42	0	24.304684975767366	287.281098546042	634.3483037156705
45	0	27.062615101289133	301.2231430325353	624.8987108655617
46	0	1.7408376963350785	205.6020942408377	726.7120418848167
50	0	2.720887245841035	169.54898336414047	704.4399260628466
51	0	2.6625	196.0929347826087	727.0907608695652
52	0	4.692144935202327	130.7667283787358	728.7675218196244
53	0	6.993421052631579	187.0080971659919	715.7221659919028
54	0	7.21086739780658	174.14955134596212	711.2871385842473
55	0	6.66123531640773	113.37931034482759	719.6847290640394
56	0	4.898599915146373	178.35044548154434	694.7568943572338
57	0	10.199078812691914	173.8761514841351	688.6908904810645
60	0	3.765425236242357	163.2101167315175	721.4341300722624
62	0	2.9153713298791017	181.7524467472654	729.4858952216465
63	0	25.2972972972973	222.97089397089397	637.8690228690228
64	0	35.475057559478124	208.89063699155795	628.8430544896393
65	0	39.03713027061045	220.4677994545836	617.9676945668135
67	0	42.79710761378137	218.8596341982135	642.8851552530838
68	0	49.23968042609854	219.57689747003994	604.9900133155792
69	0	28.28109722976643	257.2797392721347	632.4217816404129
70	0	31.282231027125878	234.11277049679975	624.0502895458702
71	0	30.549491211840888	245.4777983348751	625.0393154486586
72	0	38.12073976221929	245.60792602377808	613.1682959048877
75	0	12.740978593272171	124.55168195718655	705.9886850152906
77	0	16.786346758069122	142.57554984290203	691.3816052556413
79	0	20.75945945945946	134.90472972972972	705.6452702702703
80	0	15.838709677419354	198.25069124423962	669.9723502304147
81	0	23.010859728506787	175.39638009049773	691.5746606334842
82	0	13.221075115699538	196.4560341758633	686.3171947312211
83	0	23.026941362916006	195.067617538299	657.7691494981511
84	0	18.7579766536965	209.87003891050583	680.9097276264591
85	0	20.98815253609774	217.94890781192152	672.3509811181044
86	0	23.60403825717322	191.6087141339001	678.9247608926673
87	0	21.55386875612145	205.12683643486778	671.0519098922625
91	0	23.615757575757577	210.29939393939395	671.5127272727273
92	0	29.81322505800464	176.10324825986078	683.6264501160093
93	0	31.010271460014675	175.58400586940573	676.633162142333
95	0	14.216630196936542	206.9261487964989	685.3369803063457
96	0	27.104669382638672	206.33469131933563	646.5358821685992
98	0	34.92964404894327	132.7472191323693	661.0253058954394
100	0	46.47586206896552	125.06125760649087	647.7703853955376
101	0	43.72255813953488	139.6053488372093	639.5813953488372
102	0	52.18356423173803	149.38192695214107	626.4700881612091
104	0	53.5890977443609	141.43458646616543	645.6285714285714
105	0	58.52795031055901	135.63176574977817	653.9627329192547
106	0	58.98868138087153	97.00622524052066	642.188455008489
107	0	59.54209245742093	128.12749391727493	641.8423357664234
108	0	64.93219017926734	120.48402182385036	634.1519875292283
109	0	68.40953716690042	106.84104721832632	640.2632071061244
110	0	70.3879802206162	116.53708634461772	635.1023202738684
112	0	64.4074373484236	101.45351657235247	631.6814874696847
113	0	59.39403620873269	120.14110756123536	647.5729499467519
115	0	60.339459013008465	107.66095395416065	651.0871360726823
116	0	42.90146554412223	178.00311817898347	629.7056439039601
117	0	47.0873382624769	196.33641404805914	613.630314232902
118	0	51.33169014084507	168.00422535211268	615.3366197183099
119	0	59.27409931840312	195.85929892891917	596.0209347614411
120	0	60.105592491200625	166.2459913961674	620.8502150958154
121	0	58.637608397991784	186.11106039860033	616.1983873421573
123	0	63.09288730107178	166.12893796687237	600.7843455667424
124	0	70.86247086247086	172.22843822843822	613.1410256410256
126	0	66.97382769901854	161.63322428207925	614.0690657942566
128	0	22.337236533957846	134.0655737704918	680.3325526932084
129	0	24.58773274917853	119.66089813800657	682.0740416210296
131	0	35.22790172267721	113.37221123976278	672.2163230725783
132	0	43.86860953321808	99.21412694492467	664.4840701407755
133	0	67.97539149888144	162.5704697986577	586.7248322147651
134	0	71.61376248612653	147.40325564187938	593.3122456529782
135	0	80.1402949382224	146.87843762455162	583.5193304105221
137	0	58.49384697699305	123.24505082932049	621.2771535580524
138	0	63.71538215542053	146.55004796929964	597.1496642149025
139	0	66.72954764196342	117.9990375360924	611.995187680462
140	0	61.29221967963387	135.30137299771167	613.421052631579
141	0	22.576663452266153	91.65766634522662	701.4884281581485
142	0	28.14008705975465	99.16857934309458	690.0059358923625
143	0	36.936549554273725	81.33018703023947	700.969410942143
144	0	35.8944365192582	70.36970993818355	688.537089871612
145	0	42.849567949725056	54.93322859387274	693.3499607227022
146	0	41.615230013398836	91.5522554711925	688.6759714158106
147	0	45.28399629972248	73.1082331174838	680.0888066604996
148	0	40.43720687858259	318.93903074517976	590.8191766545076
149	0	47.76402662681701	319.48539600597746	568.5174568672735
150	0	56.88257940327238	312.38715110683347	550.4357555341675
153	0	62.21351863550221	319.4971572962729	538.3531269740998
154	0	62.534036939313985	323.66490765171505	577.1029023746702
155	0	12.750503468337437	31.868426941150144	750.3680912955919
156	0	14.1929746554024	72.58559359715429	726.7292129835482
157	0	20.550284629981025	14.26091081593928	751.3956356736243
158	0	22.383360522022837	16.587275693311582	744.220772158782
159	0	23.08883826879271	64.90432801822324	714.8536446469249
160	0	22.52751344642118	25.170459247000412	732.0393049234589
161	0	23.407942238267147	30.968712394705175	729.3309265944645
162	0	25.323039215686276	38.48995098039216	726.1242647058823
163	0	26.294152983580297	52.880256307569084	733.4871846215459
164	0	27.560158311345646	64.21398416886544	725.8519788918206
165	0	32.76493827160494	14.386172839506173	732.1733333333333
167	0	39.42267335766423	5.183166058394161	745.4390967153284
169	0	48.620884289746	3.2634054562558794	736.4299153339605
172	0	52.734146341463415	229.02780487804878	593.1687804878048
173	0	56.132205730065586	222.30824991370383	581.8916120124267
174	0	55.72101694915254	235.0135593220339	579.9254237288136
175	0	57.479394887845594	253.17553468961918	567.9298382889932
176	0	63.7117979973879	234.35742272529387	568.7892903787549
177	0	62.71917808219178	200.70700152207002	579.0639269406392
178	0	62.205855443732844	257.45806648368404	560.7865202805733
180	0	65.91943127962085	211.33471563981044	576.0195497630332
181	0	67.50568181818181	268.18892045454544	542.3735795454545
182	0	68.27714932126698	276.45135746606337	540.2398190045249
183	0	74.0081466395112	257.89613034623216	540.9674134419552
184	0	70.13462365591398	255.22193548387096	546.6623655913978
185	0	70.74634896233667	230.1564181398924	556.7867025365103
187	0	77.58076776890915	228.79399467882934	548.4450779171418
188	0	1.6051282051282052	215.17948717948718	702.9452991452991
189	0	1.1213235294117647	297.89338235294116	694.3823529411765
191	0	1.8299791811242192	232.5558639833449	698.5926439972242
193	0	1.8967935871743486	297.44188376753505	707.0821643286573
194	0	2.443137254901961	254.40490196078431	692.1107843137255
195	0	2.7241379310344827	288.4146551724138	704.4336206896552
196	0	4.006067961165049	281.1055825242718	698.9848300970874
197	0	3.4163014899211217	270.5460122699387	699.8286590709904
199	0	7.414847161572053	300.98558951965066	655.6139737991266
200	0	5.778067885117493	279.25239338555264	676.7397737162751
201	0	8.633101851851851	290.34606481481484	666.8582175925926
202	0	15.35149327207089	301.7082376107647	653.5132917623893
203	0	4.551792828685259	330.6227091633466	679.2175298804781
204	0	8.73502538071066	320.094923857868	663.8081218274111
205	0	18.76461082682467	333.94236466469164	670.5001346619983
207	0	10.86524600438734	338.9279222814165	659.6251958633657
208	0	39.41649694501018	707.8228105906313	682.0448065173116
209	0	33.69808173477898	722.5394078398665	684.2591743119266
210	0	46.448160535117054	726.4325529542921	683.3366778149386
211	0	33.0154873164219	723.0702269692924	674.1263017356475
212	0	267.8380340686959	687.1815135437029	485.21893325886623
213	0	271.7475811041548	664.0862265224815	479.3010813887308
214	0	270.24344703770197	675.1457809694793	482.80825852782766
215	0	2.5674008810572686	675.9577092511013	868.5348017621145
216	0	12.122896481387047	673.5196328403875	859.883222845487
217	0	18.53237528906508	685.379914106376	864.6367690782953
218	0	286.8806073153899	410.35403726708074	224.61628709454797
221	0	287.0108108108108	401.03423423423425	240.6954954954955
222	0	289.04203691045797	397.73034859876964	228.25153793574847
224	0	286.08137169427494	414.9947689625109	238.1267073525138
225	0	86.91113892365456	878.5356695869838	810.9612015018773
227	0	92.84258834327673	872.5690683799908	818.0523175768701
228	0	97.81354697742171	882.3889293517844	823.798616168973
229	0	107.82407407407408	880.0898148148148	833.125462962963
230	0	107.39914496696463	890.4510299261563	819.7798289933929
232	0	118.477493380406	889.045013239188	824.9196822594881
233	0	302.9982014388489	9.713129496402878	633.7158273381295
234	0	313.19028340080973	19.89676113360324	624.3663967611336
235	0	314.35258358662617	9.548125633232017	641.1830462681527
236	0	319.40415430267063	3.691394658753709	664.1454005934718
237	0	323.024645257655	13.987677371172516	641.6519790888723
238	0	176.09711431742508	266.01442841287457	383.53496115427305
239	0	189.9089089089089	243.87787787787786	379.2602602602603
240	0	178.04259032990052	249.1529062663641	382.28975388374937
241	0	78.17225161669606	966.7066431510876	793.0734861845973
242	0	98.20804438280166	982.617198335645	788.4512251502542
243	0	83.13983050847457	978.5096852300242	799.7645278450364
244	0	87.28823529411764	989.3967914438502	794.9208556149732
245	0	95.71319972356599	973.442985487215	801.6742686017046
246	0	256.5530303030303	800.1767676767677	515.445707070707
247	0	264.1824	795.6016	509.8464
248	0	268.1483679525223	811.7131552917903	515.2373887240356
249	0	274.1859979101358	793.8453500522467	499.98432601880876
250	0	273.76100628930817	801.2379454926624	518.1876310272537
251	0	276.48930753564156	792.0952138492871	525.7408350305499
252	0	266.6466257668712	788.0263803680981	519.4846625766871
254	0	308.5928297055058	640.336747759283	359.01152368758005
255	0	315.377538071066	628.8908629441624	368.4029187817259
256	0	313.3999183006536	642.8676470588235	369.32066993464053
258	0	319.50438247011954	636.7139442231075	376.33386454183267
259	0	322.50877192982455	619.1154201292705	377.70406278855035
260	0	323.2102189781022	641.6182481751824	364.8481751824817
262	0	293.0836088804913	532.675011809164	378.11431270666037
263	0	300.36968085106383	509.6436170212766	395.11436170212767
264	0	305.718820861678	496.70975056689343	383.4308390022676
265	0	300.9815253434391	522.312648034107	373.39744197063004
266	0	307.81071568244033	508.85803676183025	380.7137270238561
267	0	317.8313513513514	518.2118918918919	388.35135135135135
268	0	38.08723747980614	997.8449111470113	619.5896607431341
269	0	41.63882618510158	993.0265237020316	632.1997742663657
271	0	43.538011695906434	1014.7508771929824	609.1766081871345
272	0	47.85390199637023	1004.967332123412	616.9065335753176
274	0	57.85479323308271	1010.2156954887218	610.1818609022556
275	0	45.491713713349114	1016.0814059369878	619.7344745947914
277	0	6.494453248811411	555.5039619651347	726.5332805071315
278	0	5.588353992505045	546.8013836840588	712.6774286537907
279	0	11.73937089526443	561.3332181126858	713.2851711026616
280	0	14.374815543531726	569.7958681751106	702.5715691096901
281	0	71.46551724137932	292.1457680250784	513.3777429467085
282	0	81.39790372670808	283.9041149068323	508.77212732919253
283	0	86.75452096960369	263.950365525202	509.95921508272414
284	0	74.78347371478363	271.98228289282605	519.4542550101655
287	0	105.95167286245353	691.2354399008674	391.046468401487
288	0	115.03652968036529	690.033105022831	381.5216894977169
290	0	116.62610734757686	690.735539343408	367.51120375195416
291	0	128.04786545924966	699.6526520051747	366.67981888745146
292	0	135.53618194348726	700.6450723638869	354.58235699517576
294	0	131.06275902901126	678.7223208999408	363.91000592066314
295	0	285.40889526542327	240.02152080344334	298.5251076040172
296	0	285.2521212121212	245.51393939393938	296.150303030303
297	0	284.90599230346345	252.02858713578888	293.45079714128644
298	0	289.27618069815196	209.98203285420945	317.55544147843943
299	0	292.2938912938913	263.34824434824435	288.03367003367003
300	0	302.8423787528868	224.9122401847575	303.30889145496536
301	0	288.8343119734491	225.69925963747767	304.5871840694409
302	0	73.15885765283356	724.301651048639	634.5604640785364
303	0	85.10160752198969	726.7619047619048	645.9896875947832
304	0	103.1135593220339	752.2508474576272	639.8915254237288
305	0	103.1893985419198	745.0633353584448	620.5757897934386
306	0	96.91376727151656	738.4215082403862	639.537206592309
307	0	188.56233421750665	401.96949602122015	337.81432360742707
309	0	189.5816091954023	389.8344827586207	344.19233716475094
310	0	211.07865168539325	395.67934312878134	354.457216940363
311	0	209.8469833867677	407.5826289711454	349.7391431069659
312	0	224.32839359810313	398.5346769413159	353.9555423829283
314	0	205.67887931034483	395.87931034482756	340.20366379310343
315	0	196.94357480888243	403.5180196578085	344.14015289406626
317	0	133.1091065292096	469.1890034364261	430.8230240549828
318	0	136.5053003533569	469.634628975265	416.4650176678445
319	0	143.337481333997	477.9422598307616	414.4987555998009
321	0	150.62252475247524	483.49690594059405	422.76237623762376
322	0	154.00802139037432	457.1283422459893	426.3970588235294
323	0	154.31676022453888	470.7914995990377	427.48356054530876
324	0	161.90096618357487	464.2173913043478	421.5507246376812
325	0	169.09972862957937	455.66553595658075	421.96811397557667
326	0	143.5090595340811	475.12338222605695	428.2968075927524
327	0	181.69462025316454	455.8512658227848	427.001582278481
328	0	252.13073005093378	944.5797962648556	805.1247877758914
329	0	275.32623509369677	952.9710391822828	817.6814310051108
330	0	280.26693548387095	946.1923387096774	846.4338709677419
331	0	280.816839584996	956.0837988826815	827.9295690343176
332	0	287.3655712583007	957.7095181338328	843.189681593734
333	0	296.6996753246753	947.9691558441558	830.1185064935065
334	0	259.29733275032794	951.6620026235242	812.2684739833843
335	0	268.4845360824742	950.6759941089838	817.7069219440353
336	0	147.20987654320987	289.61728395061726	447.4526748971193
337	0	157.60847391133777	285.0823852491173	441.7901137701059
340	0	171.82947976878611	295.6994219653179	430.78554913294795
341	0	174.53477765108323	274.05929304446977	435.5735461801596
342	0	166.4475620975161	283.7318307267709	431.238730450782
344	0	27.04433497536946	935.7044334975369	603.9710591133005
345	0	33.12934131736527	963.8946107784432	591.5041916167664
346	0	34.50941028858218	929.5370138017566	590.685069008783
347	0	36.927565392354126	933.9336016096579	615.5
348	0	37.966153846153844	964.9364102564102	601.7394871794871
349	0	39.09674027339643	929.7865404837014	597.4511041009464
350	0	40.83924611973392	946.6929046563193	591.7949002217294
351	0	42.56110615521855	953.6181980374665	583.8394290811775
354	0	50.68491124260355	952.008875739645	576.6050295857988
357	0	38.40163934426229	936.5453551912568	604.9098360655738
358	0	19.308528428093645	955.7357859531772	612.633779264214
359	0	27.605766900896533	949.0467652047492	597.6270898958081
362	0	51.65621734587252	864.833855799373	441.04597701149424
364	0	54.517630465444284	856.0684062059238	446.8300423131171
365	0	50.55949137148047	874.663336360884	446.4402058734484
368	0	56.3016157989228	884.8527827648115	435.9048473967684
369	0	57.243436754176614	869.3126491646779	431.4272076372315
370	0	57.36538461538461	878.7415865384615	433.3311298076923
371	0	269.10149750415974	242.1297836938436	404.7487520798669
372	0	273.45985401459853	255.18430656934308	410.09124087591243
373	0	274.770297029703	236.57029702970297	401.6079207920792
374	0	283.3	244.16354166666667	405.41770833333334
375	0	284.1558841651263	245.79667282809612	393.6044362292052
376	0	288.82613390928725	227.50647948164146	415.0658747300216
377	0	288.88506645817046	261.26035965598123	407.9124315871775
378	0	289.5129819040126	254.00708103855231	419.19433516915814
379	0	295.30399061032864	252.14025821596243	391.0833333333333
381	0	299.3095785440613	260.7593869731801	401.7272030651341
382	0	291.1713379164463	243.80142781597038	420.1253305129561
384	0	307.437564499484	742.1341589267286	436.2105263157895
385	0	314.983793517407	732.8601440576231	442.1386554621849
386	0	314.69682000617473	748.3842235257796	448.18169188020994
388	0	322.4602908277405	729.8305369127517	454.29082774049215
390	0	226.83068783068782	634.9126984126984	289.4074074074074
393	0	234.1723484848485	640.4479166666666	275.82954545454544
394	0	234.6911883589329	629.5400161681488	281.6006467259499
395	0	236.70386988222097	629.214806505889	317.7610768367919
397	0	235.54211332312406	633.3215926493109	300.788157223073
398	0	241.27620967741936	633.8477822580645	290.07459677419354
399	0	236.43894389438944	640.8943894389439	266.1128712871287
400	0	242.9925873632192	654.3328626897282	265.4599364631133
401	0	160.31918505942275	553.0780984719864	352.69779286926996
402	0	168.21092831962397	560.2056404230317	361.3437132784959
403	0	177.41652173913045	560.8504347826087	355.57217391304346
404	0	177.38804638715433	562.1471900089206	371.2221231043711
405	0	183.2288812785388	569.0570776255707	371.033105022831
407	0	187.68850174216027	563.5365853658536	358.82160278745647
408	0	193.62613981762917	555.3566362715299	360.93313069908817
409	0	288.2591594827586	896.5554956896551	701.4547413793103
410	0	287.38460198571676	883.8869534924229	696.9628984497474
411	0	306.4961315280464	873.9260154738878	673.0067698259188
412	0	290.8911209321013	869.376255524307	672.3043390920049
413	0	293.1922208716791	874.7376280604271	686.6155582566417
414	0	175.65562913907286	431.4282560706402	338.2748344370861
416	0	175.16501240694788	419.8244416873449	359.01488833746896
417	0	173.93446754883428	431.8821676118462	325.481411468179
418	0	181.96575821104122	404.6932215234102	357.5101327742837
419	0	182.5722433460076	435.5351711026616	348.40209125475286
420	0	182.78397458524532	418.5580656547829	344.6752559124603
422	0	193.4941329856584	436.0730117340287	349.7509778357236
423	0	214.90597609561752	700.9992031872509	420.8358565737052
424	0	222.65579710144928	686.1856884057971	448.463768115942
425	0	225.24011931394483	686.2811334824758	456.9097688292319
429	0	226.39690222652467	701.7860600193611	418.2052274927396
430	0	233.68133174791913	711.5778834720571	433.1819262782402
431	0	235.47035573122528	701.2213438735178	422.41040843214756
432	0	232.41237113402062	696.6705716963448	435.23430178069356
433	0	219.3617269544924	892.171528588098	519.7742123687282
434	0	226.5701581027668	884.9001976284585	521.2796442687747
436	0	233.13033175355451	894.9375987361769	538.3238546603476
437	0	235.14405010438412	890.9860821155185	520.80375782881
438	0	236.17631578947368	892.6947368421053	548.6684210526316
439	0	242.24240545567267	885.8425294482331	541.7259764414135
441	0	247.1413671074688	885.2283479232632	525.8035015831626
442	0	104.08774834437087	197.77649006622516	511.7210264900662
443	0	106.46885728298186	209.77930358018637	501.7072094163806
444	0	111.97871434653044	196.26905065985525	498.3490847169008
445	0	118.78713389121339	182.1270920502092	499.2562761506276
446	0	170.55378486055776	379.0125213431986	397.6659077973819
447	0	180.78280961182995	372.94547134935306	387.7033271719039
448	0	193.68473138548538	372.86899151743637	397.361451460886
449	0	192.09769484083424	365.0032930845225	383.06586169045005
450	0	183.12816188870153	366.3204047217538	399.95573355817874
453	0	149.30719557195573	338.4469557195572	387.50046125461256
454	0	154.15720874273111	338.8953278524163	371.51072789252055
458	0	163.39886934673368	351.3278894472362	361.8687185929648
459	0	171.41682242990655	307.6247663551402	368.9196261682243
460	0	183.33701657458565	307.1933701657459	357.1889502762431
461	0	158.78423622413393	316.533131829807	376.0527784236224
462	0	152.3184496124031	313.49891472868217	384.7097674418605
463	0	36.340314136125656	766.6403141361257	806.7570680628272
464	0	43.55632899798498	802.0544055687855	836.3018867924528
465	0	55.556348074179745	783.2211126961483	805.8873038516405
466	0	55.183540877098	789.9122902003248	811.629669734705
467	0	51.25032147449636	806.6697385340763	823.7505357908273
469	0	55.24301011302796	820.269482450922	831.2929803688281
470	0	71.12622549019608	819.0906862745098	829.6433823529412
471	0	39.79777880610828	784.8639518741323	825.196205460435
472	0	118.28757602085143	552.4144222415291	388.01911381407473
473	0	114.88180693069307	533.3801567656766	385.4259488448845
474	0	115.77731092436974	543.3865546218487	377.0558223289316
475	0	117.83043284248103	553.198572066042	373.73672467648373
477	0	124.31825525040388	569.5810446957458	370.0683898761443
478	0	125.54746136865342	545.4852097130242	370.7355408388521
479	0	85.77833753148614	1009.1403382511695	501.7445124145376
481	0	91.99132402866843	1004.3402489626556	481.918898528857
482	0	93.69314641744548	1007.5908618899273	491.68224299065423
483	0	102.0926090828139	1002.1629563668745	493.62422083704365
484	0	112.05142857142857	1000.8042857142857	492.0842857142857
485	0	120.54429646786335	995.1789229878402	485.20150550086856
486	0	81.63636363636364	1003.3457526080477	492.90089418777944
487	0	25.831981981981983	910.277927927928	552.2671171171171
488	0	34.40957966764418	922.7487781036168	545.3284457478006
490	0	36.44549763033175	917.3127962085308	554.5286993154292
491	0	43.39532710280374	925.0102803738317	554.329906542056
492	0	46.483870967741936	918.3118279569892	561.589247311828
493	0	47.32771194165907	935.8427529626254	560.3805834092981
494	0	52.953598484848484	920.2765151515151	568.3039772727273
495	0	56.55494505494506	916.1236263736264	560.4958791208791
496	0	57.03802672147996	938.3566289825283	563.8489208633093
497	0	18.866666666666667	790.912	674.6106666666667
498	0	15.091348265261308	807.534475186649	660.8620992534036
499	0	30.522803114571747	781.357063403782	669.3592880978865
500	0	36.92597239648683	809.1618569636136	677.7754077791719
501	0	38.06694855532065	797.1902748414376	679.7632135306554
502	0	42.185648452929556	785.3620803159973	677.1902567478604
503	0	46.88090128755365	763.9986587982833	668.0383583690987
504	0	27.456772838641932	800.9576478823941	670.0735036751838
505	0	46.26875	774.45625	677.6083333333333
506	0	172.38939790575915	909.8789267015707	403.35013089005236
507	0	178.9265944645006	909.2424789410348	412.34055354993984
508	0	186.0212765957447	895.4787234042553	400.0357833655706
512	0	186.96636696636696	900.2057942057942	409.83782883782885
513	0	192.56924019607843	888.4301470588235	414.3394607843137
514	0	190.80816232418724	910.4314041964492	422.4842056721236
516	0	193.02325581395348	910.7357881136951	439.6918604651163
517	0	199.8481152993348	902.2627494456763	438.3580931263858
518	0	163.84607329842933	914.8015706806283	399.8340314136126
519	0	68.38394547519879	548.9848542218856	503.2559636501325
520	0	69.74922600619195	533.0747456877488	499.11676249447146
521	0	78.39419404125286	542.4751718869366	472.1520244461421
524	0	68.177164478077	540.2897841086134	485.94057422657465
525	0	268.582298136646	755.9223602484471	507.73447204968943
526	0	277.23493975903614	754.1484118291347	508.0120481927711
527	0	283.54606741573036	752.943820224719	517.0614232209738
529	0	289.07482517482515	759.8993006993007	510.5265734265734
530	0	295.3920099875156	763.1548064918851	525.4825218476904
531	0	299.8850987432675	760.0987432675045	512.9317773788151
532	0	303.9534467323187	758.0277529095792	528.3822739480752
533	0	312.8382507903056	755.718124341412	527.9536354056902
535	0	320.5446065534561	738.8232480267878	523.4962927529299
536	0	308.4474245656812	742.6949100883877	516.3041755562328
537	0	132.5143380109823	310.53691275167785	453.5790115924344
538	0	144.14965986394557	319.27437641723355	443.81065759637187
539	0	151.66269477543537	304.90054995417046	442.9381301558204
540	0	157.61458333333334	303.45997807017545	434.6617324561403
541	0	322.0218068535826	902.7009345794393	780.6947040498443
542	0	319.9744616925388	906.4461692538808	784.0906359539309
543	0	318.5121212121212	912.2754385964912	794.6312599681021
544	0	319.1030805687204	927.1315165876778	788.1848341232228
545	0	321.13563458856345	893.1464435146444	754.71059972106
546	0	321.0254375729288	899.575495915986	769.6788798133023
547	0	322.77082533589254	887.9500959692898	739.8975047984645
548	0	260.5732026143791	307.00588235294117	334.67124183006536
549	0	265.521327014218	334.70142180094786	339.58451816745657
550	0	266.7274379164143	312.251968503937	350.06541490006055
551	0	266.5731070496084	323.06984334203656	344.4582245430809
552	0	271.195079086116	330.9903339191564	352.38488576449913
553	0	278.1252408477842	324.27360308285165	354.97398843930637
557	0	266.70597014925374	302.53432835820894	339.2731343283582
558	0	110.27054263565891	983.2883720930232	691.3426356589147
559	0	104.56298563692017	986.0353190487402	678.1123145749941
560	0	38.51904761904762	698.8230158730158	560.1809523809524
561	0	40.072625698324025	686.6177174780527	575.878691141261
562	0	44.907514450867055	662.0884393063584	583.9075144508671
563	0	44.99908925318761	672.2112932604736	579.5719489981785
565	0	47.36743674367437	650.5847084708471	574.001100110011
566	0	49.03014705882353	668.9147058823529	567.3301470588235
567	0	33.84033613445378	692.936974789916	565.9365928189458
569	0	43.4206529992407	680.6666666666666	565.9217919514047
571	0	46.73390557939914	680.3744635193133	554.1781115879828
575	0	157.82725694444446	1004.4019097222222	524.4027777777778
576	0	154.61179970252851	1013.8264749628161	531.8472979672781
578	0	165.6199649737303	1002.9060128429655	532.6182136602451
579	0	168.68068331143232	1002.1011826544021	553.0893561103811
580	0	175.1074578989575	993.2317562149158	536.4121892542101
581	0	175.41734417344173	999.7461607949413	554.3595302619693
582	0	173.30320906087778	1008.9377064653138	540.0186408683342
584	0	182.08683905827866	990.7228869162485	555.9857197993053
585	0	185.59555345316934	984.1958372753074	541.3301797540208
586	0	194.6369710467706	969.1681514476614	542.8897550111359
587	0	52.21825396825397	564.1455026455027	539.452380952381
588	0	56.2843295638126	596.4146472805601	538.1211631663974
589	0	52.65177570093458	580.5048598130841	532.2596261682243
590	0	59.399186519465424	558.0522951772225	524.2277745496804
591	0	60.19864559819413	603.6937547027841	526.9841986455982
592	0	61.47754010695187	571.2577540106952	519.3187165775402
594	0	65.50319375443577	574.2008516678495	507.20581973030517
595	0	68.62110552763819	564.1407035175879	497.7155778894472
596	0	70.88191671420422	578.7039361095266	491.22589845978325
597	0	303.03074924209614	478.0580337808575	250.4045041143352
599	0	308.6563349646547	476.96139206090265	263.3202827623709
600	0	310.26718885987816	463.6083550913838	255.0835509138381
603	0	316.5486381322957	444.0726329442283	252.0869001297017
605	0	314.7307307307307	451.60493827160496	259.79879879879877
608	0	315.41424802110816	469.9995602462621	248.5
609	0	315.93344932579384	480.9267072640278	253.73010004349717
610	0	324.16962843295636	446.21486268174476	255.96930533117933
611	0	160.71194705677465	634.5123650296064	357.94670846394985
613	0	167.56855225311602	623.4324065196548	349.2627037392138
615	0	172.32403846153846	648.2048076923077	363.7653846153846
616	0	173.88888888888889	633.458089668616	355.869395711501
617	0	178.7751873438801	639.5728559533721	363.08909242298085
618	0	184.19221209610606	633.1309030654515	367.3396851698426
619	0	181.0487963565387	647.1014964216005	372.97137280416393
620	0	188.4699110413396	638.4939822082679	377.46206174777603
621	0	193.78065183652353	623.6761510605277	367.03828246249356
622	0	196.9297548045063	629.4214711729622	383.7607687210073
623	0	199.5392156862745	616.7036199095022	388.1651583710407
624	0	201.50766871165644	616.5138036809816	375.82361963190186
625	0	182.40845724907064	625.0934014869888	357.5803903345725
627	0	32.81325301204819	726.2115963855422	576.0045180722891
629	0	37.08894736842105	701.8873684210527	583.6315789473684
630	0	36.610141987829614	714.0137931034483	572.3233265720081
631	0	46.73349339735894	720.5876350540216	579.2022809123649
632	0	50.17892156862745	710.1633986928105	575.4648692810457
633	0	53.32880629020729	698.2230164403145	574.1250893495354
634	0	56.618699780861945	723.8254200146092	570.54565376187
638	0	282.30961791831356	839.8028107158542	602.9648660518226
639	0	291.6657477601654	833.9586492074432	603.0916609235011
640	0	300.122591006424	838.1857601713062	602.5385438972163
642	0	298.48674744414996	803.9615675880349	586.6811813706929
643	0	308.7152890329552	826.4484062668828	603.1048082117774
644	0	309.9737430167598	816.8759776536313	593.0798882681564
645	0	294.4355987055016	815.7166666666667	598.5490291262136
646	0	293.88946780796425	819.1566803126163	584.8995161890584
647	0	2.4120734908136483	530.4593175853018	713.2860892388452
648	0	2.3870786516853935	512.5865168539326	724.991011235955
650	0	2.6617161716171616	527.96699669967	726.1501650165017
651	0	5.409177820267686	517.9158699808795	707.1239005736138
652	0	25.726769230769232	520.4338461538462	690.7975384615385
653	0	10.669115569369879	522.8406329471602	695.237637750777
654	0	76.80932854946181	850.327524346489	450.4879548949257
655	0	92.04743833017078	862.3415559772296	480.4193548387097
656	0	100.68776371308017	876.9338959212376	456.8691983122363
658	0	97.69448010269576	844.1668806161746	448.73641420624733
659	0	103.06557377049181	833.5936151855047	440.4823123382226
660	0	101.9788267962513	861.5813953488372	471.03818118708784
662	0	109.10091743119266	821.3134556574923	454.0795107033639
663	0	103.1434323100151	845.5541016607951	460.73376950176146
664	0	108.9984591679507	857.6040061633282	479.904468412943
665	0	108.33670434265318	868.9821534800714	489.07376561570493
666	0	112.57063197026022	851.5223048327138	492.5018587360595
667	0	111.75	852.2074044585987	468.95501592356686
669	0	112.01482436351918	846.5720270705768	442.7144698678698
670	0	120.35536159600997	852.5193266832918	484.95386533665834
671	0	122.76890756302521	844.3844537815127	468.077731092437
672	0	121.51267056530214	860.714424951267	476.9970760233918
675	0	110.01743375174337	861.1331938633194	497.1569037656904
676	0	97.23595505617978	858.3238362760835	452.5926966292135
677	0	89.97165991902834	865.5986842105264	453.5794534412955
678	0	111.70213675213675	836.5547008547009	465.0747863247863
679	0	116.83091787439614	828.3011272141707	459.54106280193236
680	0	35.39938712972421	852.2236976506639	489.7231869254341
681	0	36.53472740851382	879.4174757281553	491.454070201643
682	0	40.812542603953645	855.9141104294479	477.74437627811864
683	0	40.77646285338593	892.9664694280079	488.560157790927
684	0	47.98638426626324	884.518910741301	486.32753403933435
685	0	48.9613601236476	877.2622359608449	475.3699124162803
687	0	40.75256975036711	870.4126284875183	476.4067547723935
688	0	150.41666666666666	926.2617370892019	418.21713615023475
689	0	149.1936507936508	921.1576719576719	427.87195767195766
690	0	154.75871172122493	933.9202745512143	412.3009503695882
691	0	158.8754055807917	908.3046722907203	434.54282933160283
692	0	168.8226134055518	917.8151658767772	436.78402166553826
693	0	170.84592258549418	930.4836527621195	427.86358511837653
694	0	179.76408450704224	924.8739436619718	437.29084507042256
696	0	157.7926794395196	918.2124678295683	419.6171003717472
697	0	297.89444444444445	113.94305555555556	397.15555555555557
698	0	301.6679936305732	123.0374203821656	399.23328025477707
700	0	303.7083333333333	124.97395833333333	415.90625
701	0	311.9849498327759	118.88795986622074	426.463768115942
702	0	314.61750176429075	113.42554693013409	400.1256175017643
707	0	322.2836573074154	120.95392368610511	435.84809215262777
709	0	321.43958573072496	122.99568469505178	419.2476985040276
711	0	322.2734236888627	110.88862698880376	409.5014731879788
712	0	307.762380357886	125.86433624635872	392.60507698709944
713	0	310.5413966882649	115.19006479481641	408.304535637149
714	0	127.8484521238301	227.89920806335493	457.5881929445644
715	0	137.85703363914374	231.7756116207951	444.87194189602445
716	0	144.78405053296487	218.08843268851166	441.34030793525466
718	0	154.73567977915803	209.9975845410628	435.34437543133197
720	0	7.320370924319474	360.86120251271313	669.1513610529464
721	0	12.657335907335908	364.3693693693694	654.9028314028315
722	0	15.910071942446043	373.4046762589928	629.1798561151079
723	0	14.522150323544052	373.9552015928323	647.608262817322
724	0	16.854926624737946	382.2251572327044	639.9614255765199
725	0	22.070200573065904	385.5180515759312	627.5621776504298
727	0	116.14351851851852	992.8842592592592	655.3611111111111
729	0	128.20472703062583	992.7203728362184	652.3565246338216
730	0	131.76938775510203	1003.4326530612245	669.7561224489796
731	0	139.73526315789474	999.5963157894737	663.161052631579
732	0	141.24661857529307	1000.346257889991	644.2191163210099
733	0	146.68718274111674	997.8692893401015	655.5215736040609
734	0	152.4591346153846	991.4182692307693	666.4391025641025
735	0	110.10754716981133	527.5264150943397	407.32735849056604
737	0	114.72112131464476	515.3716771387144	401.0202996616723
738	0	119.92764505119455	512.0860068259385	390.64641638225254
739	0	126.53617021276595	512.9387234042554	379.82510638297873
740	0	130.8663816141101	501.95563869588455	371.4521646178514
741	0	137.75237399561723	498.9737034331629	361.13148283418553
742	0	171.94782608695652	813.0826086956522	458.2130434782609
743	0	175.39176829268294	831.609756097561	444.9634146341463
744	0	174.5405750798722	819.2153354632588	454.8019169329074
747	0	177.30059271803557	794.458933107536	454.5563082133785
748	0	178.00619834710744	821.1621900826447	442.4431818181818
749	0	180.219646799117	786.9426048565122	448.5971302428256
750	0	178.38757763975156	807.1136645962733	453.43229813664595
751	0	181.09772727272727	783.3227272727273	463.8537878787879
752	0	182.14586709886547	811.513776337115	440.0583468395462
753	0	182.38769670958513	781.5264663805436	437.8755364806867
754	0	182.97174866049684	800.6941061860691	437.85484656600096
756	0	187.81848184818483	763.1089108910891	438.3916391639164
757	0	186.33654688869413	770.5319894829097	429.7020157756354
758	0	187.27507598784194	782.684650455927	426.96200607902733
759	0	192.16666666666666	778.3400900900901	420.6126126126126
761	0	186.93285167870803	822.1521461963451	433.44538886527835
763	0	192.2062350119904	815.3411270983213	438.58213429256597
765	0	192.86704384724186	833.4455445544554	427.9328147100424
766	0	195.05405405405406	809.3560517038778	445.3219741480611
767	0	182.16930232558138	831.7023255813954	435.71162790697673
768	0	198.1113043478261	958.3939130434783	643.8391304347826
769	0	199.67949865711728	926.0546105640108	642.0456580125335
770	0	208.31304748732134	947.7309820193638	650.3257261410788
771	0	215.20986598232108	931.7715996578272	643.7262617621899
772	0	201.12223206377325	949.9441984056688	645.9955713020372
773	0	141.92119275825345	788.6932907348242	495.4526091586794
774	0	142.44171220400727	810.6448087431694	470.30601092896177
775	0	144.70525615435795	794.833000665336	463.144377910845
777	0	152.36410256410255	807.1794871794872	491.55897435897435
778	0	154.98034836980796	796.9526574363555	467.97498883430103
779	0	157.20775347912524	796.5019880715706	494.8558648111332
781	0	132.49379490529066	806.1094056172436	488.69007184846504
782	0	138.5584666298952	796.3052950910094	479.89906232763377
783	0	95.89014084507042	793.943661971831	552.8774647887324
784	0	99.738430583501	817.669014084507	542.2987927565392
785	0	105.39922480620154	800.5581395348837	538.3488372093024
786	0	100.12154696132596	812.1701657458564	545.8950276243094
787	0	102.83792620270901	796.9248014946287	561.7351704810836
788	0	104.87823275862068	809.1196120689655	549.9256465517242
789	0	104.57882754695504	810.27546955037	533.5691519635743
791	0	108.22873658133774	799.1560693641618	529.0751445086705
792	0	157.34106962663975	409.2643794147326	410.78304742684156
793	0	162.05645161290323	419.28846153846155	416.3883374689826
794	0	162.72924747866563	408.09076803723815	406.3266097750194
795	0	179.66832504145938	411.4930901050304	412.8258706467662
796	0	188.51056910569105	413.3008130081301	422.91138211382116
797	0	155.41687552213867	427.2577276524645	427.25981620718466
798	0	294.1032649962035	782.7585421412301	465.9863325740319
799	0	307.8129829984544	761.7017001545595	459.9891808346213
800	0	314.10779193649466	771.7773135575517	466.1518696469605
802	0	315.4606926882903	782.7416162726773	489.11105002748764
803	0	318.9494030699261	759.8209209778283	473.2603752131893
804	0	322.8118881118881	776.7643356643357	495.593006993007
805	0	324.1758793969849	760.0050251256281	482.71608040201005
807	0	301.83425852498016	767.0364789849326	459.964314036479
808	0	304.66745682356924	780.7985099898408	477.5262444971216
809	0	80.00252206809584	834.4438839848676	513.844892812106
810	0	85.33597359735974	810.0607260726073	498.43168316831685
812	0	85.45747982619491	829.6424581005587	506.0316573556797
813	0	91.7579335793358	823.940221402214	500.6
814	0	91.40648496240601	836.0855263157895	520.874060150376
815	0	96.23992322456814	829.6532309660909	511.4241842610365
816	0	96.30933207010895	824.0502131691142	526.5352913311227
817	0	100.4863436123348	826.5259911894273	499.5885462555066
819	0	104.55853314527504	818.1241184767277	513.9614480488951
822	0	305.94802867383515	248.77240143369175	409.747311827957
824	0	318.61907066795743	264.3576960309777	400.5837366892546
825	0	315.13981114833996	268.3620164483704	413.4070971672251
826	0	321.8587878787879	263.81151515151515	388.09818181818184
830	0	131.63173803526448	961.2931989924433	412.607556675063
831	0	134.1332050048123	971.6673724735323	425.15322425409045
832	0	133.73849964614297	957.9055201698513	404.4596602972399
833	0	314.8220238095238	630.3452380952381	458.810119047619
834	0	321.19353501864896	618.9113137173642	454.2834645669291
835	0	323.41795104261104	604.2556663644606	458.1659111514053
838	0	319.6710598572213	622.6425041186161	428.3289401427787
839	0	323.37871524448707	622.0258868648131	441.88015340364336
840	0	322.81615776081424	652.8816793893129	439.4624681933842
841	0	316.84690101757633	638.8603145235893	449.4930619796485
843	0	305.3029315960912	627.21335504886	462.89793702497286
844	0	79.67497403946003	524.3042575285566	471.09968847352025
845	0	79.9147947327653	556.091789310612	464.1750580945004
846	0	79.9469976517947	530.3079503522308	452.99563904729956
847	0	84.96915776986951	519.0355871886121	462.1945432977461
848	0	86.5202492211838	544.8193146417445	451.17935024477083
850	0	86.57842003853564	502.29441233140653	454.83506743737956
851	0	88.08348262271588	523.1669652454317	446.30347545682554
852	0	79.34641805691855	516.3709519136409	451.3621197252208
853	0	228.74440298507463	879.8619402985074	655.3936567164179
854	0	231.26258992805757	878.2823741007194	665.1879496402878
855	0	238.5378640776699	880.747572815534	659.3766990291263
856	0	243.7212416311625	872.1144248326233	656.9141813755325
857	0	252.82900432900433	877.4561688311688	657.3728354978355
858	0	262.902460456942	873.6792618629174	649.2311072056239
859	0	271.1721915285451	876.8186003683242	648.9548802946593
860	0	279.7137242056993	874.4307238781527	654.7795610874549
861	0	269.55710306406684	341.4958217270195	377.34818941504176
862	0	268.1907600596125	359.05514157973175	354.48733233979135
863	0	269.8352490421456	357.1558109833972	368.30651340996167
864	0	273.2134831460674	365.7940074906367	367.7415730337079
865	0	274.1209117938553	368.6699702675917	356.38553022794844
866	0	275.98882431828343	337.85024586499776	370.8010728654448
867	0	277.18730886850153	336.3593272171254	382.75535168195717
869	0	275.24459234608986	347.083749306711	358.0748752079867
870	0	276.5420207743154	344.21010387157696	395.0939565627951
871	0	277.29739776951675	347.59665427509293	344.3671003717472
873	0	277.41309255079005	349.5056433408578	335.67945823927766
874	0	271.8602084610668	323.2158185162477	374.0797057020233
875	0	33.503660322108345	724.5534407027818	540.2196193265007
876	0	40.00799200799201	712.7872127872128	534.951048951049
877	0	40.759643916913944	700.4384272997032	536.8946587537092
878	0	43.40452616690241	693.9589816124469	545.5388967468175
879	0	48.494897959183675	690.2230983302412	527.5691094619666
880	0	49.485539488320356	681.805339265851	539.2513904338153
881	0	46.512969979597784	655.9749344214515	547.2314194112504
883	0	53.125756266205705	657.943820224719	556.7912705272256
884	0	53.098536585365856	669.1760975609756	539.5385365853658
885	0	55.5	654.5281837160752	538.9185803757829
886	0	55.196397941680964	675.9794168096055	521.541166380789
887	0	57.88257575757576	659.6719696969697	527.1598484848485
889	0	85.75308641975309	973.3448559670782	524.3160493827161
890	0	91.30230930720784	987.1154653603919	498.222533240028
891	0	92.83333333333333	977.0	522.7495894909688
893	0	94.87467362924282	981.3644908616188	516.6297650130548
895	0	96.33371958285052	994.3568945538818	512.6048667439165
896	0	99.90534208059981	991.5651358950328	499.10309278350513
897	0	99.25973385904386	960.9881715130606	516.9117792015771
898	0	96.80560131795717	966.3253706754531	496.6976935749588
899	0	100.41382488479263	978.2460829493087	505.9364055299539
900	0	102.27261227071473	999.2220113851993	508.33839342188486
902	0	107.12645914396887	953.3453307392996	510.70622568093387
903	0	97.84396355353076	966.75284738041	507.5250569476082
904	0	119.14280215550423	488.76250962278675	390.80792917628946
905	0	125.16248506571087	471.5467941059339	385.39346873755477
906	0	132.50559701492537	481.2039800995025	372.94092039800995
907	0	136.38366240805266	479.9965156794425	359.6829268292683
908	0	137.0053025577043	468.8509045539613	363.5679975046787
909	0	233.06324110671937	560.0909090909091	385.47628458498025
910	0	232.85568445475639	573.198607888631	372.45800464037126
911	0	238.9815745393635	547.8718592964824	387.53015075376885
913	0	244.19196428571428	572.8510551948052	368.22767857142856
914	0	240.23379989631934	556.8579574909279	397.97045101088645
915	0	240.21984435797665	561.1420233463035	368.9513618677043
916	0	310.40751445086704	28.77704376548307	604.4830718414534
917	0	321.47412199630315	50.45101663585952	547.3567467652496
920	0	321.4151908697363	54.13695395513577	557.2994883903975
921	0	323.58352668213456	35.71113689095127	620.8033642691415
922	0	321.06602641056423	39.31512605042017	527.437274909964
926	0	322.40606361829026	41.84965208747515	593.3784791252485
928	0	321.60917721518985	49.49947257383966	539.8612869198312
929	0	324.41055718475076	62.30791788856305	592.0659824046921
930	0	322.06174161313345	50.22448251249108	570.5663811563169
936	0	320.5249357326478	71.11259640102828	544.0899742930591
937	0	183.73960066555742	306.0748752079867	410.2420965058236
938	0	190.29083094555875	286.237106017192	414.3595988538682
940	0	195.74093264248705	299.33900814211694	407.8045891931902
941	0	202.93467336683418	293.5896147403685	400.97319932998323
942	0	210.02260359983256	295.3754709083299	389.0519045625785
944	0	213.74697469746974	281.980198019802	409.58525852585257
945	0	214.86552828175027	288.4194236926361	399.62113127001066
946	0	216.0971817298348	297.7278911564626	377.6744412050534
947	0	226.31344902386118	299.88774403470717	384.0189804772234
948	0	239.78849526481937	294.40968081374956	392.4861452122062
950	0	256.0379681888148	293.34684453565933	396.7614161108261
951	0	41.15447154471545	688.5315822388993	594.6898061288305
953	0	51.50502379693284	699.7879428873612	599.7498677948175
955	0	53.84711211778029	686.535107587769	595.7383918459797
956	0	62.09942270686337	695.7068633739576	585.6914688903144
958	0	67.84562607204117	692.3344768439108	566.0034305317324
959	0	68.5546218487395	692.3793517406963	591.5042016806723
960	0	68.34299516908213	696.061191626409	576.5587761674718
961	0	68.78394160583942	724.8306569343066	579.1839416058394
962	0	65.63875493204735	724.9079351161771	598.0473476545375
963	0	72.83353658536585	700.9707317073171	603.5774390243903
964	0	77.16303181980693	700.6767965677511	589.6993207007508
965	0	89.18095930232558	718.9869186046511	601.2071220930233
967	0	93.73611111111111	711.7791666666667	580.299074074074
968	0	60.99260752688172	703.9469086021505	605.3487903225806
969	0	78.56710775047259	715.9778557926006	588.6807993518769
970	0	233.84753901560623	491.797118847539	282.2022809123649
971	0	238.44736842105263	505.0980861244019	277.8421052631579
972	0	242.86825667234527	496.9534355479841	285.57126632595117
973	0	245.91828254847644	506.43005540166206	271.0090027700831
975	0	246.5441176470588	497.8099547511312	295.24962292609354
977	0	254.43732590529248	502.67966573816153	329.83008356545963
978	0	251.02081109925294	473.74332977588045	281.19637139807895
980	0	248.9819770617149	481.59011469142547	290.6753140360459
981	0	261.69444444444446	467.2577777777778	282.6011111111111
982	0	257.8786430960344	490.1777353081701	302.95843287147636
987	0	260.61026267562613	498.4728161270617	321.6976175931582
988	0	260.86834887547997	490.44048272078993	315.0087767416347
989	0	269.67481296758103	482.15860349127183	301.09875311720697
990	0	270.9294117647059	482.72573529411767	287.8397058823529
992	0	255.4366533864542	470.50996015936255	296.0350597609562
993	0	145.52896914973664	949.5786305492852	416.74943566591423
994	0	149.7889641819942	958.7608906098742	437.57986447241046
995	0	159.0161401890708	950.1830758588886	424.03804473138115
996	0	169.05929168324712	948.7648229208118	453.34301631516115
997	0	178.22668174109666	940.0418315432448	453.3798756359525
1001	0	184.80794701986756	945.2722590139808	467.13392200147166
1002	0	185.816077170418	927.6495176848874	448.3016077170418
1003	0	191.1953125	931.9346590909091	461.08309659090907
1004	0	161.62333394193902	956.5619864889538	440.64213985758624
1005	0	57.64373783257625	754.5081116158339	450.40103828682675
1006	0	59.28686664986136	729.7186791025964	448.9110158810184
1007	0	63.77238403451996	742.6720604099245	448.5339805825243
1008	0	63.94133099824869	716.2749562171629	455.7679509632224
1011	0	70.61705101327743	712.7204751921734	445.28930817610063
1013	0	68.34939005317486	733.704097591492	438.01939318110726
1015	0	78.15318416523236	707.6735513482502	436.67469879518075
1016	0	77.89376770538243	738.8909348441927	428.4695467422096
1017	0	81.528	727.0861176470588	424.17835294117646
1018	0	62.06955530216648	744.4994298745725	435.9618015963512
1021	0	223.23030303030302	847.689696969697	588.9260606060606
1023	0	223.9967824967825	850.970398970399	576.8983268983269
1027	0	232.16611295681062	866.8214285714286	614.3679401993355
1029	0	235.25714285714287	858.3447619047619	607.1657142857143
1030	0	231.96030356100408	859.6474022183304	569.5481611208406
1031	0	234.55941499085924	848.3039305301645	597.8848263254114
1032	0	248.52093908629442	862.8286802030457	567.9244923857868
1033	0	109.79785714285714	1009.4864285714285	513.0992857142858
1035	0	118.74115456238361	1002.8417132216015	505.4124767225326
1036	0	121.4795513373598	1014.997756686799	498.1532355478861
1037	0	126.8628640776699	1007.9320388349514	517.1917475728155
1038	0	129.7094111172262	1000.5024766097964	497.5850302696753
1040	0	147.41518113858538	1006.8470385278896	510.8895917193789
1041	0	136.5563957151859	1006.2772526780088	507.7309388783869
1042	0	103.93161546085233	932.3508424182359	742.4370664023786
1043	0	138.87090057261844	918.29203539823	734.0572618427902
1044	0	156.48632094732545	923.8668844426296	733.3609636586361
1045	0	156.25027685492802	229.10741971207088	426.7419712070875
1046	0	157.41141246917928	248.43536456498768	414.6460021134202
1048	0	158.11391076115487	231.6737532808399	412.3755905511811
1049	0	164.79110936270652	259.3249409913454	399.51140833988984
1051	0	171.72573402417962	236.89602763385147	402.54369602763387
1053	0	221.04048234280793	601.6046511627907	385.1498708010336
1054	0	223.90940170940172	601.1051282051282	374.51452991452993
1055	0	224.51374045801526	614.4076335877862	377.7473282442748
1056	0	225.5049864007253	589.2783318223028	381.36718041704444
1057	0	233.4172876304024	596.4530551415797	373.58420268256333
1058	0	235.14810045074051	602.4906632324534	381.53895685769476
1059	0	242.0511060259344	593.2334096109839	381.8543096872616
1060	0	34.02972972972973	495.64504504504504	591.7351351351351
1061	0	39.05123216601816	490.32846952010374	581.4027237354086
1062	0	42.33457249070632	489.153531598513	567.6267657992565
1063	0	51.1283185840708	493.8327433628319	578.2216814159292
1065	0	31.51152579582876	487.1890779363337	603.4481339187706
1066	0	211.83118644067795	600.5186440677966	256.6461016949153
1067	0	218.3209037069533	580.6929151129634	252.6488264970388
1068	0	227.85795454545453	551.0068181818182	257.96363636363634
1069	0	224.34971910112358	566.7160580524345	249.29541198501872
1070	0	229.69702434625788	577.3192064923354	260.78809738503156
1071	0	244.08611599297012	610.4534270650264	289.96485061511424
1072	0	244.98140200286122	610.70886981402	279.59155937052935
1074	0	250.68705035971223	599.1187050359712	274.63129496402877
1075	0	255.59766763848395	593.6909620991254	266.4198250728863
1076	0	238.2167487684729	598.3612479474549	280.6863711001642
1077	0	238.3670608848007	591.2470433639947	266.07446342531756
1079	0	65.79236276849642	783.7231503579952	612.9331742243437
1080	0	63.08940545373268	770.7898971837282	617.2561466249441
1081	0	72.68181818181819	805.3670668953688	593.3627787307032
1082	0	80.58983347940404	782.4566170026293	613.250657318142
1083	0	79.21989772198977	791.7261738726174	592.2417480241749
1084	0	78.67590618336887	791.4565945781297	621.7742918062747
1085	0	81.14110429447852	799.0245398773006	575.817703768624
1086	0	81.49460708782743	789.8628659476117	602.7529532614278
1087	0	58.1134401972873	764.6658446362516	625.5043156596794
1088	0	75.95036661026509	809.4816694867457	582.7501410039481
1089	0	176.83875338753387	880.6260162601626	606.1531165311653
1090	0	180.40456769983686	886.6835236541599	605.0016313213703
1091	0	186.26760563380282	890.9915492957747	609.4028169014084
1092	0	192.26470588235293	878.8183391003461	624.9256055363322
1093	0	191.9971264367816	879.477969348659	599.595785440613
1094	0	194.0040871934605	899.5994550408719	607.1035422343324
1095	0	199.79166666666666	876.7158333333333	618.895
1096	0	206.6313253012048	873.3421686746988	626.9614457831325
1097	0	207.33892617449663	882.1208053691275	592.7583892617449
1098	0	208.6862244897959	886.6301020408164	609.4311224489796
1099	0	210.4327485380117	904.3631578947368	595.3912280701754
1100	0	216.4435382685069	889.1022584692597	595.3977415307403
1102	0	204.22767165720185	889.2472896231285	594.8347960764069
1104	0	205.05454545454546	902.7154545454546	608.1681818181818
1107	0	215.27369040612126	891.2118893466745	607.2836962919364
1108	0	221.52207428170988	886.5963559915907	614.9124036440085
1110	0	206.75591216216216	880.5329391891892	608.2035472972973
1112	0	312.1557035803497	64.71440466278102	397.6169858451291
1113	0	311.73770491803276	75.55498633879782	392.75580601092895
1114	0	313.29897567221514	50.90588988476313	405.1434058898848
1115	0	312.5204081632653	46.49835418038183	413.53653719552335
1116	0	18.645410628019324	875.7487922705315	558.2202898550725
1117	0	20.482474226804122	897.5402061855671	545.101030927835
1118	0	18.476681799422202	878.5641766405282	540.7709451093685
1119	0	19.90206433029285	887.2669227076332	540.3936629860777
1120	0	27.041666666666668	879.5085034013606	526.8647959183673
1121	0	29.422655298416565	878.0054811205847	556.4713763702802
1122	0	25.15675547098002	897.9333967649857	534.7940057088488
1124	0	30.794707297514034	892.1627906976744	523.635926222935
1125	0	41.404761904761905	911.7324263038548	518.281179138322
1126	0	39.28436018957346	900.4336492890995	523.2914691943128
1127	0	71.89556135770235	861.5300261096605	808.9869451697128
1128	0	73.09011328527292	864.1776519052523	798.2801235839341
1130	0	80.49933288859239	849.7108072048032	811.8972648432289
1131	0	72.9992478375329	831.498307634449	805.0910116585183
1132	0	302.0333940497875	601.4839101396478	357.6830601092896
1133	0	303.31336129418816	585.9436788496106	363.73576992210906
1135	0	306.4702380952381	585.2202380952381	350.7107142857143
1136	0	308.717683557394	605.4436401240952	372.2068252326784
1137	0	311.5660469667319	587.5146771037182	378.4178082191781
1138	0	311.17863720073666	594.2731737262123	366.42173112338855
1139	0	321.4990006662225	584.5336442371752	379.13191205862756
1140	0	323.2768166089965	558.0700692041522	372.29065743944636
1141	0	321.19505233111323	570.918173168411	372.8092293054234
1143	0	161.39405613648873	892.979086406164	392.14419372592187
1144	0	160.9219968798752	904.0390015600624	404.5889235569423
1146	0	161.30695443645084	860.5721822541966	412.00191846522785
1148	0	162.15623409669212	900.7801526717557	383.6580152671756
1149	0	168.36326831063673	872.9948472580052	407.6643356643357
1150	0	170.63908313908314	885.2905982905983	400.42191142191143
1152	0	175.2729007633588	898.3253816793894	426.6421755725191
1153	0	179.07371794871796	871.0977564102565	415.5120192307692
1154	0	180.91901931649332	889.4710252600297	430.2726597325409
1155	0	158.87720773759463	890.3061396131203	402.43818334735073
1159	0	165.19908707865167	884.6046348314607	415.6144662921348
1160	0	159.45023696682463	900.7020988490183	414.6719702098849
1163	0	86.20904836193448	943.2511700468019	514.3572542901716
1164	0	88.35575485799701	943.9603886397608	527.2294469357249
1165	0	96.04585365853659	936.780487804878	535.2419512195122
1166	0	95.60547785547786	906.1550116550117	500.8986013986014
1167	0	97.19911504424779	937.316371681416	547.3672566371681
1168	0	98.49537648612946	925.8533685601057	535.4214002642008
1169	0	96.26339285714286	939.9571428571429	510.3642857142857
1171	0	99.48116560056859	918.7100213219617	525.814498933902
1172	0	104.85058430717864	914.0809682804675	519.788814691152
1173	0	106.68028004667444	904.5052508751459	500.4842473745624
1174	0	107.89659958362249	908.1485079805691	510.9354614850798
1178	0	111.72274881516587	896.5071090047394	505.1184834123223
1179	0	100.68122076186233	934.3174426375584	516.9701492537314
1181	0	120.83836507199257	325.21086855550396	427.1927542963307
1182	0	128.80332587144227	314.9952030700352	421.5973776782859
1183	0	132.7900826446281	313.0314049586777	402.6578512396694
1184	0	131.71532846715328	292.7810218978102	413.7474452554745
1185	0	133.21431727794962	299.3172779496244	422.7680070702607
1186	0	131.91573364761342	306.05480259281086	409.7265763111373
1187	0	138.6858147713951	324.4482219617038	405.41578741695974
1188	0	144.68861607142858	306.70033482142856	404.41294642857144
1189	0	146.5652650822669	259.00255941499086	420.8819012797075
1190	0	150.2395287958115	281.7473821989529	411.85340314136124
1193	0	150.65628245067498	279.50467289719626	405.68224299065423
1194	0	151.0232281119714	296.28350208457414	399.1661703394878
1195	0	153.42088404868673	265.9429852658552	410.0960922485586
1196	0	160.69889298892988	280.0564575645756	397.3081180811808
1197	0	137.58139946855624	282.4581045172719	417.34543844109834
1201	0	137.82246220302375	303.0838012958963	405.8989200863931
1202	0	184.51256281407035	876.6180904522613	654.5577889447236
1203	0	190.93297002724796	886.6686648501362	648.7574931880109
1204	0	200.75272960822093	876.0648683365447	641.2594733461785
1205	0	214.6304347826087	888.2578502415458	643.9420289855072
1206	0	226.13336875664186	879.3921360255048	641.8985122210414
1207	0	221.52291105121293	884.9829290206649	649.3135669362084
1209	0	204.0157142857143	889.3957142857142	640.8171428571428
1210	0	224.621120515921	872.5767835550181	625.4183796856106
1211	0	34.17195325542571	905.1174179187535	683.309961046188
1212	0	42.62589928057554	922.7482014388489	683.8041566746602
1213	0	45.79778597785978	925.4760147601476	675.4619926199261
1214	0	46.08826638477801	902.9069767441861	678.3641649048626
1215	0	54.17299919159256	912.1592562651576	672.8403395311237
1217	0	71.12993421052632	940.6694078947369	662.84375
1218	0	72.24357353560893	896.8942267172356	691.5697429414244
1219	0	75.33387978142076	926.0879781420765	678.8939890710383
1220	0	79.01014040561623	938.2059282371295	672.8939157566302
1221	0	84.46745562130178	926.2278106508876	673.9215976331361
1222	0	47.78161668839635	907.1280964797913	696.6023468057366
1224	0	58.68190404231205	930.5092557612392	686.9149981110692
1225	0	72.26819708846584	944.7368421052631	681.4843225083987
1226	0	217.12765957446808	948.5131414267835	850.1927409261577
1227	0	225.62375	959.423125	863.096875
1228	0	223.28852862712907	958.6616047609276	846.5360147752924
1229	0	221.7005882352941	965.7408823529412	873.8167647058824
1230	0	276.8034800409417	652.1125895598772	313.06192425793245
1232	0	284.8344760039177	627.6694417238002	307.74142997061705
1233	0	288.7661149825784	642.1877177700349	316.00740418118465
1234	0	296.0457559681698	625.5702917771883	319.2075596816976
1235	0	299.8570613409415	651.0356633380884	328.734664764622
1236	0	10.731689630166787	828.9492385786803	649.5018129079043
1237	0	13.757020757020758	809.8205128205128	676.9804639804639
1238	0	14.072950819672132	810.588524590164	684.1967213114754
1239	0	13.039698492462312	847.1005025125628	687.2979899497487
1240	0	20.497341710971483	825.6075398743354	659.5708071532141
1243	0	22.094688221709006	823.5993071593533	677.1982294072363
1244	0	9.718426103646832	830.0548944337812	669.3414587332054
1245	0	163.76824034334763	547.2124463519314	321.38841201716735
1246	0	159.80527182866558	556.4520593080725	315.6836902800659
1247	0	163.0	539.4074410163339	321.16878402903814
1248	0	170.77689530685922	562.8974729241877	315.2606498194946
1249	0	170.9881980426022	575.3212435233161	308.33390903857224
1250	0	178.6253312135665	606.9454160042395	315.63010068892424
1253	0	182.5495867768595	580.6714876033058	309.56404958677683
1254	0	182.20286396181385	595.5192256695836	301.085123309467
1255	0	184.869736518099	568.1873922679143	297.831814823935
1256	0	279.2020725388601	445.82124352331607	267.3704663212435
1257	0	287.38894681960375	428.1803962460897	248.7893639207508
1259	0	286.43709468223085	477.4176394293126	279.5343709468223
1260	0	285.51519274376415	441.0290249433107	255.43492063492064
1261	0	288.34736842105264	442.2795321637427	274.5736842105263
1262	0	291.3060453400504	472.00881612090683	254.823677581864
1263	0	291.7659574468085	475.62111292962356	267.4279869067103
1264	0	293.8368343917929	453.7445041524182	252.5305324865657
1265	0	298.83838383838383	434.34632034632034	273.5728715728716
1266	0	297.74825174825173	455.06643356643355	241.8924825174825
1267	0	296.1474617244158	465.7211925866237	260.2103142626914
1271	0	287.3863247863248	480.06410256410254	257.7811965811966
1272	0	285.3274837248797	81.80724596660062	447.6597792244551
1273	0	295.73193473193476	82.66433566433567	442.44405594405595
1274	0	297.93971631205676	101.78486997635933	507.37706855791964
1275	0	295.20770128354724	60.52567094515753	469.1505250875146
1277	0	294.87912509593247	105.76822716807368	491.62279355333845
1278	0	301.634632819583	81.55122393472348	460.64732547597464
1279	0	303.3380726698262	92.20484465508162	457.3549236440232
1280	0	301.8253968253968	101.67676767676768	462.9823232323232
1281	0	302.4017094017094	68.19373219373219	468.68091168091166
1282	0	305.07372400756145	100.25425330812854	427.79489603024575
1283	0	304.0139220365951	86.08830548926014	495.766507557677
1284	0	305.0183001220008	88.81618544123627	440.12240748271654
1285	0	311.78844519966015	96.12064570943076	429.7068819031436
1286	0	320.8666666666667	92.14989106753812	429.5298474945534
1287	0	324.7572463768116	83.3768115942029	434.57246376811594
1288	0	301.1669336180815	88.46591920270511	479.3733760455597
1289	0	51.01716738197425	736.3985285101165	527.7903126916002
1291	0	56.80506091846298	724.6476101218369	522.1668228678537
1292	0	60.337135614702156	715.1983523447402	517.1128010139417
1293	0	68.69842197545294	724.5055523085915	517.7668030391584
1294	0	72.8451906659078	710.5981787137166	518.1348890153671
1296	0	76.8494837172359	732.6838760921366	516.7386814932486
1298	0	86.44239631336406	734.6739631336405	506.87327188940094
1299	0	87.66474820143885	736.7985611510792	522.6604316546762
1302	0	99.27821782178218	752.9574257425743	508.0920792079208
1303	0	97.35031847133757	739.4605891719746	513.0043789808917
1304	0	298.3824940047962	197.2601918465228	496.1870503597122
1305	0	301.12823243078793	176.74733799817463	519.406601764527
1306	0	301.73549024450483	209.37836502840207	504.853050135836
1308	0	314.29750271444084	183.3257328990228	516.3821932681867
1309	0	301.5166948436179	196.9010989010989	510.82586644125104
1310	0	31.90861344537815	769.9453781512605	682.4621848739496
1311	0	38.11633543383422	757.968734852157	693.9760058167717
1312	0	42.3528153955809	742.8196721311475	687.14005702067
1313	0	44.26885434657456	737.9343696027634	701.8716177317214
1314	0	45.9058277027027	751.0671452702703	716.6195101351351
1315	0	51.44009489916963	740.1399762752076	711.3309608540925
1316	0	49.34478096268253	749.6863169280692	677.7809626825311
1319	0	51.17031513110416	739.9968727447679	660.2751984604282
1320	0	47.84120490888806	745.735589438453	725.1863146150986
1321	0	183.70218228498075	432.98716302952505	378.10526315789474
1322	0	192.73732057416268	428.5507177033493	374.0679425837321
1323	0	196.63680623174295	416.59883154819863	364.02336903602725
1324	0	200.9760956175299	441.003984063745	365.20451527224435
1325	0	215.5789014821273	422.7027027027027	363.2353966870096
1326	0	223.6443076923077	414.0713846153846	366.61107692307695
1327	0	233.39432624113476	415.290780141844	366.0085106382979
1328	0	201.99619771863118	429.5171102661597	361.4854245880862
1329	0	204.6057142857143	420.0990476190476	363.0361904761905
1330	0	54.17305315203956	964.7126081582201	508.57601977750306
1331	0	63.622769753610875	973.8802039082412	508.0271877655055
1333	0	67.00319829424308	983.8336886993603	499.33475479744135
1334	0	67.44743701129453	1012.0243266724588	532.7124239791485
1335	0	71.39727463312369	980.5513626834381	509.5167714884696
1336	0	69.43085476025017	1008.8380820013898	524.8485059068797
1337	0	74.17448680351906	984.6605571847507	518.608504398827
1339	0	72.73284783441932	997.322345726332	526.8708317362974
1341	0	76.3464	981.9752	500.5992
1342	0	75.24308588064046	1011.1491994177584	538.7933042212518
1343	0	81.28876636802205	991.8890420399724	515.6712611991729
1344	0	83.06672845227062	1001.2085264133457	512.5755329008341
1345	0	87.22819314641744	1006.8707165109034	540.1308411214953
1346	0	88.22641509433963	993.1251241310824	526.4270109235352
1348	0	97.27931644077785	1008.6125515615793	526.0586328815557
1351	0	103.75808133472367	997.3149113660063	540.0865484880084
1352	0	58.6783571758191	1003.5821412090447	534.2778034148592
1353	0	64.8134872417983	1004.7059538274605	519.3511543134872
1354	0	308.95477386934675	286.8854271356784	347.0708542713568
1355	0	316.4580132450331	289.3735099337748	377.0
1356	0	316.51607843137253	304.7874509803922	362.96862745098036
1357	0	319.3187899941827	284.18440954043047	357.1826643397324
1358	0	313.05073800738006	291.75553505535055	359.98062730627305
1359	0	301.21499013806704	1.9921104536489151	555.6883629191321
1360	0	309.4064212999217	3.866092404072044	542.6115896632733
1361	0	311.736595523165	11.468505986465383	528.4471629359708
1362	0	317.0181482620732	25.52107043986466	550.1488772685327
1363	0	319.3437826541275	2.3197492163009406	553.6154649947754
1364	0	317.6073329390893	9.086930810171497	541.8184506209344
1365	0	317.5919075144509	25.090751445086706	538.9231213872832
1366	0	321.6081081081081	7.5927927927927925	560.4954954954954
1369	0	323.73431952662725	5.166272189349113	576.2905325443787
1374	0	322.2591170825336	16.017274472168907	532.680742162508
1375	0	319.8360364926508	25.435124176381144	569.4107957425241
1376	0	193.5762195121951	744.2759146341464	473.5868902439024
1377	0	194.4269776876268	757.7079107505072	501.7789046653144
1378	0	193.28488931665063	743.1318575553416	479.781520692974
1380	0	197.44479495268138	744.8496319663512	493.83175604626706
1381	0	204.14350282485876	730.4045197740113	480.6135593220339
1382	0	207.79505300353358	758.6745190420102	498.7243816254417
1383	0	218.5054794520548	759.2712328767124	490.97534246575344
1384	0	211.19411274645933	741.7403499028047	490.00860871980007
1385	0	198.00181488203268	736.7658802177858	482.0961887477314
1386	0	223.481981981982	750.2657657657658	493.8449163449163
1387	0	192.0376193149916	750.9382369455362	488.02133632790566
1388	0	166.66504381694256	871.632911392405	599.6124634858812
1389	0	167.57644991212655	876.3558875219684	590.9042179261863
1390	0	178.78576364892882	890.4360746371804	585.0656530753282
1391	0	184.01835443037976	890.5493670886076	573.0145569620253
1392	0	191.17749160134377	906.2905935050392	578.9507278835387
1393	0	202.6	911.4866242038216	566.543949044586
1394	0	209.1238670694864	889.1752265861027	555.5015105740181
1395	0	213.23192019950125	852.5985037406484	569.8104738154614
1396	0	213.4135922330097	848.8271844660194	557.9378640776699
1397	0	211.6008804108584	875.0557593543654	556.91195891416
1398	0	215.36107554417413	891.6137430644472	572.5727699530516
1400	0	219.18361955085865	856.2021136063408	562.3626155878468
1401	0	224.1074964639321	887.8776520509193	561.3394625176803
1402	0	223.45758799769186	881.0103866128102	561.6768609347952
1403	0	230.26199690402476	872.0808823529412	561.9431114551084
1405	0	202.28275666477595	895.2671582529779	568.0796937039138
1407	0	70.33594864479315	756.1269614835949	433.36733238231096
1408	0	78.12222222222222	760.3918128654971	425.55555555555554
1409	0	82.86133528980191	764.9192956713133	417.73440939104916
1410	0	83.87838479809976	740.6042755344419	405.84940617577195
1411	0	89.59893048128342	731.5019098548511	400.11038961038963
1412	0	89.04814385150812	754.2494199535963	411.88457076566124
1413	0	93.97875166002656	743.7416998671979	410.07835325365204
1414	0	99.74303621169916	737.0856545961003	400.97771587743733
1415	0	249.0375939849624	476.2794486215539	367.7606516290727
1416	0	251.31578947368422	467.9706371191136	375.53628808864266
1417	0	253.1739397664413	467.20098340503995	358.41303011677934
1418	0	254.46478873239437	455.94582881906825	381.9349945828819
1419	0	257.7324929971989	450.9866946778711	370.8249299719888
1420	0	259.62197092084006	449.8998384491115	358.26978998384493
1421	0	262.5801427644387	433.70019467878	368.75470473718366
1422	0	261.046875	449.8602941176471	332.5560661764706
1424	0	263.6662693682956	432.9404052443385	318.48629320619784
1425	0	261.90494938132736	448.98875140607424	344.5652418447694
1427	0	265.39666666666665	435.715	351.65833333333336
1428	0	266.8807053941909	432.5570539419087	330.1058091286307
1429	0	266.0447504302926	439.2745266781411	339.4724612736661
1430	0	275.97889908256883	434.5614678899083	330.6412844036697
1431	0	60.6602787456446	692.5052264808362	547.5331010452961
1432	0	64.90828924162257	683.8015873015873	547.0608465608466
1433	0	68.77211796246648	669.1680071492403	581.0348525469169
1434	0	67.8290676416819	668.1736745886654	562.5036563071297
1435	0	68.54565217391304	656.9146739130434	568.045652173913
1436	0	76.50726392251816	677.4963680387409	553.8389830508474
1437	0	81.59885151763741	664.3191140278917	576.0734208367514
1438	0	81.88911189162067	692.899147014551	550.7405920722529
1439	0	89.06014150943396	689.1403301886793	583.483195754717
1440	0	87.7109219858156	683.3642553191489	557.2907801418439
1441	0	94.41404958677685	686.15	568.0297520661157
1442	0	77.26681448632668	680.9756097560976	573.7631189948263
1443	0	2.0475624256837097	550.5648038049941	751.6040428061831
1444	0	2.1203438395415475	564.4259789875836	758.2827125119388
1445	0	3.0664961636828645	551.079283887468	738.2314578005115
1446	0	4.719501335707926	582.0926090828139	750.39982190561
1447	0	7.670781893004115	569.6937095825984	730.4814814814815
1449	0	13.347036044086982	587.7462019660411	715.8510574918082
1451	0	12.931792172121767	580.9489585717555	731.8043030441748
1452	0	214.878509196515	223.60503388189738	369.4269119070668
1455	0	234.71811641595815	214.31654676258992	360.6736429038587
1456	0	222.8023850085179	226.32708688245316	355.6420053541008
1457	0	215.71524885980568	249.64723378941108	348.5506642871307
1458	0	302.57262569832403	244.38072625698325	287.39525139664806
1459	0	311.9975024975025	273.2162837162837	286.57442557442556
1461	0	315.6191806331471	257.5959031657356	289.9376163873371
1462	0	323.6887755102041	247.5221088435374	304.2091836734694
1463	0	323.1156901688183	251.804865938431	296.4309831181728
1464	0	324.192439862543	261.8127147766323	307.2749140893471
1465	0	320.33962264150944	262.748427672956	295.4303683737646
1466	0	271.54347826086956	580.5239130434783	435.53641304347826
1467	0	279.95433333333335	567.7646666666667	431.88433333333336
1471	0	283.157477601654	584.0616815988973	435.58476912474157
1473	0	292.17353579175705	571.4793926247288	428.86117136659436
1475	0	295.83417882054533	600.6442612555485	439.9004438807863
1477	0	307.0036496350365	602.163503649635	442.04671532846714
1478	0	310.4188275084555	599.6691093573844	454.07440811724916
1479	0	313.547419804742	593.6373779637378	438.00906555090654
1480	0	314.9989711934156	608.4650205761317	436.630658436214
1481	0	321.0927011188066	606.0346297282898	427.33937133724027
1482	0	323.29375	630.40625	410.9875
1483	0	322.4102236421725	595.5003194888179	444.24856230031946
1485	0	321.7853509664293	628.850457782299	389.1068158697864
1486	0	323.26359832635984	615.0401673640167	416.8702928870293
1487	0	323.25555555555553	630.5396825396825	405.5015873015873
1488	0	298.633401920439	588.3144718792867	433.03772290809326
1489	0	308.4900530503979	595.473474801061	423.8315649867374
1490	0	292.10943124550033	566.7307415406767	325.8498920086393
1491	0	301.48820873055695	574.8489713998996	330.7932764676367
1492	0	303.0157505625201	557.7177756348441	322.697524911604
1494	0	308.5746180963572	582.9905992949472	325.68507638072856
1496	0	308.6580188679245	569.6804245283018	321.79127358490564
1497	0	316.911320754717	585.4584905660378	332.8433962264151
1498	0	317.46695557963164	569.2334777898158	328.02058504875407
1499	0	323.1440598690365	562.5051449953228	334.2338634237605
1500	0	322.3624678663239	573.866323907455	341.8457583547558
1501	0	324.9516129032258	597.0967741935484	364.6516129032258
1502	0	322.71227034120733	588.0528215223097	344.28641732283467
1503	0	127.6124213836478	742.4685534591194	385.85849056603774
1504	0	136.29318734793188	752.3333333333334	387.60097323600974
1505	0	138.7779273216689	749.3889636608344	336.54374158815614
1506	0	139.1228693181818	735.4147727272727	340.0660511363636
1507	0	138.58196721311475	739.3151183970856	382.60200364298726
1508	0	139.06336633663366	750.7069306930694	376.8970297029703
1509	0	139.93745346239763	769.042442293373	339.4132539091586
1510	0	145.16331658291458	766.678391959799	347.2328308207705
1511	0	145.48130393096835	732.2301054650048	379.5589645254075
1514	0	147.36328767123288	756.0306849315068	340.70246575342463
1515	0	155.33736884584343	777.2130750605327	407.10330912025825
1516	0	157.32874617737002	763.4862385321101	411.21865443425077
1517	0	157.62471042471043	753.8146718146718	390.9065637065637
1518	0	153.6737203317129	740.6774378038318	384.8247068916214
1519	0	161.63355048859935	749.086319218241	409.678338762215
1521	0	168.7173913043478	746.5942028985507	418.15700483091786
1522	0	143.5641196013289	742.4425249169435	353.4983388704319
1523	0	139.0856592877767	756.8137632338787	358.4436958614052
1525	0	153.46449984222153	755.0268223414326	401.7516566740297
1526	0	141.98546511627907	743.3351744186047	368.16686046511626
1527	0	300.3000590667454	527.9474305965741	352.30124040165384
1528	0	309.2368293861769	524.7235379410344	353.48767520541327
1530	0	312.3431263858093	500.27660753880264	348.6718403547672
1531	0	314.1311827956989	523.9258064516129	342.90860215053766
1532	0	316.88547189819724	514.4703075291623	353.55143160127255
1533	0	322.44890510948903	530.9498175182482	347.1090328467153
1534	0	324.406914893617	536.4867021276596	357.54787234042556
1535	0	323.8694929343308	518.8362427265171	355.6558603491272
1536	0	323.93256911665543	503.92515171948753	367.372218476062
1538	0	154.22098475967175	846.7245017584994	362.69695193434933
1539	0	154.99881009043312	852.6458829128986	342.75249881009046
1540	0	157.2009900990099	859.9118811881189	357.76237623762376
1542	0	162.29712163416897	861.0473537604457	353.6397400185701
1543	0	171.8780053428317	861.2252894033838	359.9715048975957
1544	0	128.30573248407643	586.5715112912566	361.71048060220033
1545	0	136.88102893890675	570.1211146838157	373.07181136120045
1546	0	139.84100781928757	580.4917463075586	363.85403996524764
1549	0	141.10142497904442	566.2196144174351	369.55322715842414
1550	0	144.49268912905276	564.0114431023522	356.49968213604575
1552	0	144.90686922060766	590.5680317040951	364.06340819022455
1553	0	150.67924528301887	568.5674891146589	377.2155297532656
1554	0	151.94420131291028	596.8818380743983	355.191466083151
1555	0	152.98677800974252	564.2442588726514	348.1864996520529
1556	0	160.72437673130193	577.4896121883656	369.9162049861496
1557	0	166.66725352112675	574.8521126760563	361.26408450704224
1559	0	175.19175455417067	582.9223394055609	362.9654841802493
1560	0	243.88888888888889	708.1345029239766	412.6169590643275
1561	0	244.54603854389723	711.9057815845824	427.4561027837259
1562	0	249.13858695652175	726.195652173913	424.5298913043478
1563	0	249.54887218045113	718.4442925495557	415.9678742310321
1565	0	258.1259574468085	721.8451063829788	418.29617021276596
1566	0	261.34681181959564	738.1695178849145	437.0
1567	0	263.65502909393183	709.875727348296	419.9430590191189
1568	0	267.84383561643835	722.8232876712328	425.1041095890411
1569	0	268.61503416856493	738.6469248291572	427.80182232346243
1570	0	272.50625	729.6046875	448.875
1571	0	274.48203939745076	708.7624565469293	420.7114716106605
1572	0	275.97552742616034	736.8396624472574	437.9459915611814
1574	0	276.1920245398773	718.2104294478528	413.4208588957055
1575	0	283.1528724440117	719.5170399221032	423.21324245374876
1576	0	290.68993288590605	724.9395973154362	421.71677852348995
1578	0	296.95675675675676	717.2738738738739	422.72612612612613
1579	0	194.1476510067114	889.0594439117929	670.4415148609779
1580	0	206.59214326978625	915.0595031773541	627.6296938186019
1581	0	209.31825396825397	908.2960317460318	663.5396825396825
1582	0	213.51534452808338	902.6896352055587	629.2669368847713
1583	0	212.18492224475997	898.2704530087897	675.4486139283299
1584	0	203.724173553719	887.5268595041322	671.0898760330579
1585	0	194.93836978131213	879.3767395626243	674.4950298210736
1586	0	199.79343807763402	904.2190388170055	690.0304990757855
1587	0	71.08125331917154	910.3674986723314	419.01752522570365
1588	0	79.83422619047619	896.6428571428571	410.1875
1592	0	92.7534983853606	895.9935414424112	389.2475780409042
1593	0	98.6469412235106	885.0579768092763	393.1963214714114
1594	0	105.5114503816794	876.2576335877862	393.26145038167937
1595	0	87.82203926535782	885.2349588347055	401.2273590880304
1596	0	74.15983606557377	888.5769045323048	399.9635969141755
1597	0	228.6904109589041	850.8547945205479	544.1260273972603
1598	0	231.78574289146977	867.4429315178214	518.7661193432118
1599	0	236.0123711340206	853.2278350515464	527.8804123711341
1600	0	246.58407079646017	831.2510056315366	537.6910699919549
1602	0	257.0799656061909	842.2631126397248	541.7231298366294
1603	0	262.45642540620383	832.6336779911373	541.7045790251108
1604	0	236.82061503416855	841.6497722095672	535.1446469248292
1605	0	224.71076523994813	859.3612191958496	541.6452658884566
1606	0	151.0574817518248	119.75060827250608	501.55991484184915
1607	0	163.3221782780651	106.99878308487983	498.1834499543657
1608	0	173.56610878661087	97.30251046025104	499.2836820083682
1611	0	85.1544885177453	337.8350730688935	483.19039665970774
1612	0	90.06829268292682	349.76674057649666	469.1250554323725
1613	0	94.40799031476998	328.9479418886199	470.83837772397095
1615	0	94.56389452332657	332.2619530570849	458.04868154158214
1616	0	98.37054794520547	344.93664383561645	459.8123287671233
1618	0	105.97748815165876	331.9932859399684	447.84320695102684
1619	0	113.09376167351513	321.23384385506165	440.8505790063504
1620	0	120.3984438984439	305.66134316134315	438.5151515151515
1621	0	93.17937927406628	316.7590741714887	476.29826407154127
1622	0	28.82089552238806	730.1782752902155	820.1235489220563
1623	0	34.05904059040591	708.3634686346863	782.6125461254612
1625	0	31.36856697279501	729.5529370992896	791.8549644775602
1626	0	30.984069097888675	721.1644913627639	769.2606525911708
1627	0	32.69104938271605	723.4941358024691	752.6416666666667
1628	0	17.930614234644136	720.9361390965225	814.3444913877153
1629	0	29.83265306122449	729.1691609977324	809.2712018140589
1630	0	25.10971128608924	740.0535433070867	610.0892388451443
1631	0	29.856575682382132	734.8049627791563	623.7856079404467
1632	0	41.19628647214854	743.395225464191	638.6850132625995
1633	0	45.31771247021445	725.6219221604448	619.5965051628276
1634	0	44.22559366754617	736.2449428320141	630.5039577836411
1635	0	54.324402606806665	735.1527878349023	627.3091962346126
1636	0	55.12425447316103	740.7296222664016	641.3568588469185
1638	0	53.9365671641791	723.0365671641791	614.5723880597014
1639	0	50.09809264305177	716.3174386920981	633.6035422343324
1640	0	61.299727520435965	722.9392759828727	626.4593226936552
1641	0	299.5189189189189	364.37297297297295	326.9675675675676
1643	0	297.95766516998077	335.7864015394484	330.61128928800514
1644	0	307.36157337367626	364.80786686838127	329.7004538577912
1645	0	309.8479262672811	329.21566820276496	306.70599078341013
1647	0	310.6003633060854	370.7447774750227	337.7538601271571
1648	0	307.92419825072886	345.18104956268223	328.83148688046646
1651	0	312.02059659090907	352.06321022727275	319.15909090909093
1652	0	313.60407091267234	342.1680892974393	310.9500984898227
1653	0	313.8342143200384	353.87602114368093	341.6982220086497
1655	0	317.00166666666667	369.51166666666666	341.775
1657	0	318.35256723716384	334.6332518337408	332.9775061124694
1659	0	322.47945205479454	355.8310502283105	342.9695585996956
1660	0	323.2555701179554	360.5806028833552	332.389252948886
1661	0	320.9507923269391	368.6538782318599	334.91576313594663
1664	0	320.68710493046774	373.5031605562579	310.5025284450063
1666	0	320.7822005257229	342.5583927900864	346.6733007885843
1668	0	323.73839662447256	356.7521097046413	315.15506329113924
1669	0	323.3881578947368	367.40625	322.4078947368421
1672	0	208.36708860759492	940.4205344585091	709.0872011251759
1673	0	211.28458498023716	937.0323392022997	727.0858785483291
1674	0	221.121083172147	935.4437137330755	738.0816247582205
1675	0	228.68939393939394	934.7067901234568	725.601571268238
1676	0	247.74318381706246	932.6737027264732	733.009674582234
1677	0	152.18486590038313	847.7049808429118	491.7318007662835
1678	0	155.78474114441417	837.6573569482289	486.4114441416894
1679	0	159.9350811485643	828.2084893882646	494.9500624219725
1680	0	159.30292716133425	841.4145677331518	469.1933287950987
1681	0	161.20935412026725	827.380846325167	477.5864884929473
1682	0	166.0942760942761	818.8686868686868	478.9259259259259
1683	0	165.60643564356437	812.174504950495	478.0581683168317
1685	0	166.62667353244078	822.6910401647785	467.73532440782697
1686	0	167.62954239569314	834.6890982503364	459.1941453566622
1687	0	166.82729805013926	857.7276385020118	456.5561745589601
1691	0	174.29601087941975	846.7520398912058	449.82910244786945
1692	0	181.17668269230768	847.953125	442.34134615384613
1694	0	188.70415959252972	853.2771646859084	436.13709677419354
1695	0	200.06537007023232	861.2847109670448	435.8011885467315
1696	0	92.46672354948805	901.8250853242321	477.98805460750856
1697	0	101.63419913419914	905.9617604617605	484.46031746031747
1699	0	113.45719178082192	893.068493150685	492.222602739726
1701	0	114.6112012987013	910.484172077922	480.7069805194805
1702	0	120.93626882966396	901.0127462340672	479.1784472769409
1703	0	122.38921613049388	872.1359311282283	469.24105120072494
1704	0	125.39395734597156	907.5266587677725	488.1795023696682
1706	0	130.10526315789474	873.3032581453634	463.05263157894734
1707	0	129.12626995645863	859.2235123367199	455.36865021770683
1708	0	134.76240458015266	863.6288167938932	464.3600508905852
1709	0	137.4295051353875	879.7068160597572	466.8562091503268
1712	0	123.77544910179641	889.7664670658683	478.64820359281435
1713	0	129.6494708994709	884.7724867724868	476.22222222222223
1716	0	112.37712729748128	889.9652825051055	480.36487406398913
1717	0	79.77094594594594	647.3905405405405	445.4945945945946
1718	0	84.24255319148936	646.9617021276596	433.0352583586626
1719	0	87.11594911937378	663.2994129158512	426.23043052837573
1720	0	93.11501757910598	637.9226519337017	418.33199397287797
1721	0	99.0281954887218	637.4906015037594	434.28806390977445
1722	0	98.47578347578347	659.281101614435	430.7150997150997
1723	0	106.28681572860447	653.7710100231303	426.9969159599075
1724	0	107.39920792079208	635.340198019802	418.5671287128713
1726	0	113.63463514902364	653.8545734840699	417.08890030832475
1727	0	118.17967599410899	646.3932253313696	413.0500736377025
1728	0	128.80036855036855	645.6461916461916	418.40479115479116
1729	0	226.72039243167484	140.05746320953048	439.5914505956552
1730	0	228.59755102040816	129.13061224489795	448.3273469387755
1731	0	238.050022737608	121.6693951796271	446.9072305593452
1732	0	267.6913425345044	100.15746549560853	444.14680050188207
1733	0	268.6861902203117	91.60881246641591	455.58355722729715
1734	0	248.93367346938774	115.66683673469387	448.5979591836735
1735	0	253.9803302574065	100.51699854298204	448.6034482758621
1736	0	17.814414414414415	909.8342342342343	585.081081081081
1737	0	15.108407677750744	926.6588267099216	587.7118140037848
1738	0	22.032599837000816	928.0529747351263	573.7954360228199
1739	0	30.166564228641672	925.1272280270437	572.6730178242163
1740	0	27.04008097165992	910.8591093117409	579.5331983805668
1741	0	35.816624365482234	908.4016497461929	583.7062182741116
1742	0	41.63695450324977	924.08356545961	576.5626740947075
1744	0	44.63254593175853	937.19072615923	572.5599300087489
1746	0	45.99445983379501	904.1735918744229	579.9741458910433
1747	0	48.21376281112738	918.8792093704246	584.8989751098096
1750	0	197.520203858755	226.1416090280306	382.40917364397524
1751	0	208.2122969837587	212.77262180974478	382.12529002320184
1752	0	208.781561461794	203.69892026578074	381.3455149501661
1753	0	214.23205041638533	179.65068647310375	398.9342786405582
1754	0	211.70184518451845	194.85013501350136	387.8721872187219
1755	0	226.83549351944168	180.8654037886341	398.2597208374875
1756	0	315.05311542390194	274.8661899897855	259.5464759959142
1757	0	319.9143613890524	240.6921718658034	260.0721012360212
1758	0	318.45304892186414	248.7706932529562	272.5937862276837
1759	0	317.9135559921414	264.28585461689585	265.39882121807466
1760	0	315.03905160390514	268.7963737796374	274.2733612273361
1761	0	322.3325092707046	266.655129789864	277.7144622991347
1762	0	313.965322009908	276.7515923566879	270.0424628450106
1763	0	319.2002272081795	257.29593865379155	254.22891224084066
1764	0	128.22952586206895	598.6336206896551	381.24245689655174
1765	0	130.63771712158808	615.3225806451613	362.20099255583125
1766	0	130.87050898203591	613.7941616766467	379.67215568862275
1767	0	136.47271329746349	601.8147578785549	370.73635664873177
1768	0	138.9914255091104	615.0407288317256	372.2700964630225
1769	0	145.8926014319809	624.0572792362768	366.00954653937947
1770	0	153.41029900332225	619.3770764119602	364.9828349944629
1771	0	156.98502202643172	608.4678414096917	380.4537444933921
1772	0	129.47427293064877	607.7304250559284	363.3646532438479
1773	0	147.63151563753007	605.8135525260625	365.67241379310343
1775	0	288.37385086823286	531.5158324821247	428.779366700715
1776	0	293.94794520547947	554.1219178082192	432.59589041095893
1777	0	299.1130319148936	564.1409574468086	436.29787234042556
1778	0	308.87138263665594	529.9024651661308	434.2615219721329
1779	0	311.05385996409336	516.6660682226212	433.3650508677439
1780	0	308.53525758129337	562.723054439167	436.2097186700767
1782	0	312.78983050847455	581.2525423728814	450.97033898305085
1783	0	320.7326574172892	502.27054429028817	422.3687299893276
1784	0	317.78222013170273	528.923330197554	432.9252116650988
1786	0	320.72617946345974	531.1572617946346	446.6901017576318
1787	0	320.80164319248826	571.1572769953052	432.50645539906105
1789	0	322.3973029045643	584.3195020746888	430.7935684647303
1790	0	321.3007481296758	515.7311720698254	428.45985037406484
1791	0	320.4282975460123	556.6805981595093	432.33243865030676
1792	0	308.14084507042253	580.2104391052195	438.90140845070425
1795	0	303.92587637142094	545.6558736954777	435.1455713138881
1796	0	318.4207084468665	543.7079019073569	432.6395095367847
1797	0	267.9670231729055	739.3645276292335	454.7825311942959
1798	0	278.8401522359658	740.8244529019981	462.2954329210276
1799	0	288.23333333333335	739.8033333333333	513.98
1800	0	289.10967741935485	740.9935483870968	464.77204301075267
1801	0	294.39324034334766	740.00160944206	502.8192060085837
1803	0	298.96101043382754	740.8190554640307	489.47116968698515
1804	0	304.35735150925024	727.6205777345018	498.5611814345992
1805	0	309.8626790227464	724.078348778433	510.8348778433024
1806	0	315.0921985815603	716.143778207608	499.9735654416505
1807	0	321.82093663911843	725.5873278236915	505.3548209366391
1808	0	285.02501042100874	742.7694872863693	452.5785744060025
1809	0	298.02515054906127	739.4197662061637	475.38434289762665
1812	0	29.954177897574123	557.8118598382749	632.2932614555256
1813	0	35.01083707025411	569.1789985052317	615.0071001494769
1814	0	39.87437867148667	572.1843651152282	599.422955264347
1815	0	53.22779369627507	573.6251193887297	599.6680993314232
1816	0	43.399547255234864	565.9804753820034	623.9009620826259
1817	0	174.24478178368122	1005.2703984819734	592.2371916508539
1818	0	179.49753086419753	999.616049382716	584.3913580246914
1819	0	183.86577181208054	987.945413870246	576.896644295302
1820	0	195.70190023752969	968.8052256532067	561.7315914489311
1821	0	193.77797672336615	974.7269471799463	589.9973142345568
1822	0	196.8866943866944	970.1995841995843	599.1164241164241
1823	0	195.4365112406328	983.4804329725229	564.6344712739384
1824	0	188.64781807006761	983.5119852489244	591.4542102028273
1825	0	40.54886685552408	903.7018413597734	535.9723796033994
1826	0	49.536420101637496	910.8170525127047	541.6758893280632
1827	0	57.655448717948715	909.6634615384615	531.2916666666666
1828	0	57.748517200474495	939.0652431791221	546.7935943060498
1829	0	59.98860103626943	943.6279792746114	538.9875647668393
1830	0	61.52788104089219	923.1078066914498	591.6672862453531
1831	0	59.25179340028694	920.6649928263988	548.335724533716
1833	0	62.588593155893534	921.9269961977186	573.4121673003802
1834	0	63.18887015177066	937.7403035413154	555.6391231028667
1835	0	68.57837181044957	939.3195625759416	563.2381530984204
1836	0	70.34246575342466	910.1826484018264	595.9254185692541
1837	0	69.66744548286604	921.2819314641745	587.2764797507788
1838	0	73.16075650118204	930.9708431836092	568.806146572104
1839	0	81.0575296108291	934.5414551607445	576.6988155668358
1840	0	80.37510803802938	925.0838375108038	590.8236819360415
1842	0	84.5695652173913	934.5619565217391	548.1304347826087
1843	0	88.5113895216401	924.1879271070615	547.6412300683371
1844	0	96.14782608695653	929.9417391304348	575.175652173913
1845	0	79.75377317809401	935.6075894782234	558.26347563605
1847	0	67.91520321123934	930.075263421977	551.9909683893628
1848	0	90.68391101914123	937.8577340920848	572.0113812726332
1849	0	19.593915343915345	409.6759259259259	620.255291005291
1850	0	25.075482406356414	372.7604994324631	616.4114642451759
1851	0	28.001800180018	411.86408640864084	608.0846084608461
1852	0	29.02357142857143	404.36357142857145	607.75
1853	0	40.99910233393178	382.40664272890484	607.1337522441652
1854	0	38.937140327578575	385.21469676848164	592.2461266046923
1857	0	36.453267570900124	396.3906288532676	597.5070283600493
1858	0	28.396932792061346	385.85205232295897	611.5475868290482
1859	0	131.48200654307524	632.3565976008724	417.23555070883316
1862	0	132.21926389976508	618.7541111981205	418.7564604541895
1863	0	139.5921273031826	620.6038525963149	424.80485762144053
1867	0	143.43674367436745	613.2255225522553	415.1485148514852
1868	0	146.13532110091742	631.993119266055	411.5596330275229
1869	0	147.80953671091845	633.1387157951774	424.0967217556218
1871	0	157.38377723970945	629.4152542372881	433.9418886198547
1873	0	158.7846153846154	641.8027149321267	435.4850678733032
1874	0	159.56590163934428	629.5960655737705	414.2432786885246
1875	0	166.0668647845468	630.9574046557702	429.1079742446756
1880	0	149.5868961687951	623.29483620211	409.8911715713493
1881	0	123.64590321034979	628.1245807379013	420.98897939626255
1883	0	231.72370766488413	621.5454545454545	392.98930481283423
1884	0	241.62210242587602	626.3789757412399	392.1380053908356
1886	0	244.70326576576576	623.8243243243244	430.26576576576576
1887	0	247.89519427402863	603.2622699386503	416.45501022494886
1888	0	247.1133525456292	610.8299711815562	448.7665706051873
1889	0	247.55479452054794	609.5657534246575	392.8164383561644
1890	0	247.75606796116506	615.4793689320388	391.55582524271847
1892	0	248.80610561056105	603.2409240924093	402.9051155115512
1893	0	248.28320526893523	606.6849615806806	428.69484083424805
1894	0	253.2215909090909	611.6747159090909	437.0198863636364
1895	0	261.44182760244934	605.3429109750354	433.1172868582195
1896	0	243.84582942830366	618.8856607310215	421.2928772258669
1897	0	244.7227926078029	614.7258726899383	408.2700205338809
1898	0	181.87771739130434	643.2228260869565	299.4284420289855
1900	0	182.63296398891967	662.7257617728532	299.01662049861494
1901	0	185.7277777777778	623.3685185185185	298.4222222222222
1902	0	188.5508735868448	635.363309352518	301.2687564234327
1904	0	190.86998304126624	657.1707179197286	305.6619559072923
1906	0	199.50956937799043	653.0311004784689	309.38397129186603
1907	0	198.25015309246785	646.2247397428047	291.9004898958971
1908	0	207.62399139322216	646.0817643894567	303.315761161915
1909	0	112.60664244940321	1010.5910742086144	737.334717176959
1910	0	112.69067405355494	1021.4302862419206	701.1888273314867
1911	0	111.2637543410711	1022.6042770974228	723.0376530798757
1912	0	122.93953986088817	1006.6939539860888	733.2065275548422
1913	0	128.3560864618885	1017.5624898423533	719.3178937103852
1914	0	133.23048836147876	998.261068005477	728.3263350068462
1915	0	145.85788787483702	378.14471968709256	419.7535853976532
1916	0	150.9890590809628	358.39168490153173	417.73413566739606
1917	0	155.29706840390878	385.31921824104234	417.5465798045603
1918	0	156.08796041781198	371.67014843320504	428.03188565145683
1919	0	161.24175824175825	362.9392712550607	419.61596298438405
1920	0	166.79189686924494	374.0656844689994	411.6034376918355
1921	0	173.06506180871827	381.40078074170464	416.0637605725439
1922	0	239.05002977963073	534.8496128648005	259.25550923168555
1923	0	244.36052631578949	531.9535087719298	272.2526315789474
1924	0	243.79136690647482	558.0215827338129	293.3980815347722
1925	0	246.19056974459724	560.4950884086444	282.8919449901768
1926	0	250.21978021978023	539.478021978022	261.5732600732601
1927	0	249.42038640906063	511.2438374417055	243.47968021319122
1928	0	252.70597243491576	549.9418070444104	266.8136804492088
1930	0	252.89763567974208	527.8535733476625	236.87238044062332
1932	0	257.166783461808	559.2627890679747	272.5115627189909
1933	0	260.0486381322957	519.9396887159533	243.75486381322958
1934	0	254.96129974443227	537.3632712668857	250.72289156626505
1937	0	259.48732943469787	539.4074074074074	268.0740740740741
1939	0	268.1228771228771	515.8421578421578	258.965034965035
1940	0	268.22941970310393	553.7368421052631	275.19163292847503
1941	0	267.57799442896936	533.3356545961003	268.8133704735376
1942	0	269.12573839662446	539.3738396624473	247.62278481012657
1943	0	269.4820801124385	538.2600140548137	275.74490513000706
1944	0	256.6435929130614	522.4796044499382	256.21013597033374
1947	0	256.4283653846154	559.5567307692307	252.92884615384617
1950	0	254.078125	560.8897569444445	285.05902777777777
1951	0	286.27969348659	692.1302681992337	470.8429118773946
1952	0	287.19654714475433	681.8857901726427	481.79946879150066
1953	0	294.8007747648035	697.0791366906475	474.58771444382955
1956	0	296.8758109360519	682.5375347544023	467.56626506024094
1957	0	297.7519756838906	682.570820668693	477.84012158054713
1959	0	305.4742268041237	704.1454753722795	489.53035509736543
1960	0	308.4636429085673	687.1245500359971	470.44780417566596
1961	0	317.99750623441395	691.3823773898587	469.187863674148
1962	0	320.3712399119589	685.0674981658107	460.30741012472487
1963	0	313.53435468895077	703.3500464252553	480.79480037140206
1964	0	210.36899862825788	437.18518518518516	375.6872427983539
1965	0	224.53874092009684	444.226392251816	381.95278450363196
1966	0	220.1935871743487	439.1815631262525	368.3779559118236
1967	0	226.9908536585366	457.702743902439	375.952743902439
1970	0	233.33944331296672	448.18737270875766	370.25118805159536
1971	0	237.62188424165612	435.13223489649346	371.0891423743135
1973	0	226.17349137931035	771.4299568965517	366.7165948275862
1974	0	233.69588313413016	768.5922974767597	373.5750332005312
1975	0	242.72533333333334	751.964	366.00933333333336
1976	0	241.58879860708066	766.8621590249564	364.9297736506094
1977	0	252.31844888366626	751.2373678025851	358.96239717978847
1979	0	252.99913644214163	726.006908462867	354.46632124352334
1980	0	255.4332533972822	742.109512390088	360.2917665867306
1981	0	258.90858161446397	752.7863509039979	367.73771326712506
1982	0	233.21013597033374	785.5364647713226	448.84177997527814
1984	0	236.95407685098408	766.5791940018744	444.5557638238051
1985	0	242.5673632725656	782.590929301912	442.46731880835927
1986	0	248.12628205128206	769.9512820512821	445.4846153846154
1987	0	253.60526315789474	754.0454545454545	446.14593301435406
1988	0	255.68605927552142	767.364434687157	442.92755214050493
1989	0	258.4432132963989	750.2957063711912	447.3434903047091
1991	0	261.9914021164021	760.5859788359788	457.1279761904762
1992	0	247.1328388401888	755.0977747808496	448.06405933917733
1993	0	261.59166666666664	627.547619047619	413.97261904761905
1994	0	265.6868686868687	606.0787878787879	405.56969696969696
1995	0	271.5311447811448	626.3787878787879	401.7146464646465
1997	0	270.6997900629811	624.592022393282	412.17914625612315
1999	0	285.16919000757	622.2630582891749	397.70779712339134
2000	0	287.8917401764234	616.9374498797113	409.0392943063352
2001	0	296.32286432160805	629.7543969849246	414.07349246231155
2002	0	299.17746228926353	614.6459627329192	407.1606033717835
2003	0	299.7288984263233	643.2288984263233	410.79828326180257
2004	0	276.04741000877965	612.3459174714662	403.3239683933275
2006	0	28.33709490740741	927.550636574074	534.5752314814815
2008	0	34.39203354297694	922.8553459119497	523.4744933612858
2009	0	44.66982408660352	930.6941813261163	539.5751014884979
2010	0	55.542338709677416	934.4385080645161	526.9909274193549
2011	0	49.970982142857146	931.6773313492064	515.1939484126984
2013	0	57.79723502304147	921.3990783410138	521.5806451612904
2014	0	44.03699487763233	925.1570859419465	530.9066590779738
2015	0	30.950987746936732	698.0280070017504	644.4206051512879
2016	0	33.15138592750533	724.4344349680171	656.3576759061833
2017	0	38.17063684978123	714.9158969372874	649.1176470588235
2018	0	40.04182879377432	698.738326848249	672.1882295719844
2019	0	39.79133154602324	699.4311885612153	661.5339588918678
2020	0	38.68274663189917	701.8943937418513	651.1946979574099
2021	0	42.92146596858639	686.9616055846423	649.0924956369983
2022	0	51.32698412698413	677.7650793650794	645.2158730158731
2023	0	47.608739837398375	717.7693089430894	652.80081300813
2024	0	53.69891696750903	723.7494584837546	659.3935018050541
2025	0	47.86542540655197	698.8977138816875	637.3914683007306
2026	0	148.69787392763894	478.1525550167848	339.42931741887355
2027	0	157.58840922531047	494.1726788882318	349.43110585452393
2029	0	160.26575809199318	488.07069846678024	329.9011925042589
2030	0	163.5747487437186	503.79773869346735	339.07663316582915
2031	0	166.91366417403128	490.4717878993882	341.9286199864038
2032	0	170.9439707673569	484.47137637028015	318.9177831912302
2033	0	172.97396768402155	501.05026929982046	329.3456014362657
2034	0	173.8453689167975	483.47723704866564	336.2072213500785
2035	0	180.9003984063745	487.43995446784294	326.7501422879909
2036	0	190.5399377593361	485.5378630705394	319.5710580912863
2037	0	148.67063728409767	491.25253126861224	345.1387730792138
2038	0	245.71846153846153	969.7753846153846	911.2138461538461
2039	0	265.8761829652997	966.6735015772871	880.4085173501577
2042	0	280.6173228346457	971.503937007874	879.7011811023622
2043	0	279.78732597215554	973.6735477676428	888.1166586653865
2045	0	237.78694404591104	970.1994261119082	890.9196556671449
2046	0	210.94880546075086	604.962457337884	322.9658703071672
2051	0	210.3353406097102	565.9544599171999	303.645464809936
2052	0	213.33245614035087	619.978947368421	341.13859649122804
2053	0	219.91527987897126	605.8517397881997	328.66111951588505
2054	0	221.97241922773838	604.7092198581561	343.2884160756501
2055	0	223.14552736982643	615.1668891855808	355.3818424566088
2056	0	224.1931818181818	597.7920454545455	338.47159090909093
2057	0	221.80903289150712	573.3303878252332	320.593028964163
2062	0	227.1980582524272	562.2	336.9087378640777
2063	0	228.42222222222222	603.8	351.24
2064	0	228.08214285714286	580.1814285714286	327.45285714285717
2065	0	232.3802177858439	593.2885662431942	293.2931034482759
2066	0	233.8290258449304	578.544731610338	342.2127236580517
2067	0	233.63398692810458	593.7142857142857	346.86647992530345
2068	0	230.52900552486187	574.585635359116	335.0566298342541
2069	0	216.71501128668172	614.9509029345372	347.6975169300226
2070	0	227.15206415206416	566.2631422631423	312.3739233739234
2071	0	223.47053836371344	588.2102585841458	333.43832132259433
2072	0	215.2570281124498	620.1578313253012	326.0465863453815
2073	0	223.48029556650246	595.0964109781844	308.4173117522871
2074	0	70.94069192751236	740.823723228995	493.168863261944
2075	0	79.69558275678553	735.6205428419372	490.66152208621605
2076	0	81.85892566467716	765.3185024416712	480.52034725990234
2080	0	89.99755874275252	741.8108025633201	478.3741226731767
2081	0	92.48244382022472	755.2924859550562	482.78265449438203
2082	0	104.73840769903762	751.3447069116361	481.70866141732284
2083	0	71.94189383070301	759.2840746054519	484.4365136298422
2085	0	84.7363216875412	661.4040870138431	466.4561634805537
2087	0	88.5214606021781	647.6303651505445	464.7930813581038
2089	0	93.41468842729971	634.2529673590504	460.2448071216617
2090	0	91.71212968138624	661.400223588597	453.04415874790385
2091	0	97.04248704663212	627.6725388601036	449.92746113989637
2092	0	98.94874022589053	644.635099913119	465.3023457862728
2093	0	102.65930289641629	668.80117820324	474.0967108492882
2094	0	104.56601788532352	668.484481851657	451.1746449237244
2095	0	106.53722902921771	653.9957587181904	466.9344957587182
2096	0	113.0380687093779	676.891364902507	465.22655524605386
2100	0	113.32432432432432	663.3177054605626	461.33976833976834
2101	0	117.29452736318407	648.0109452736318	463.8905472636816
2102	0	123.30674846625767	657.7803680981596	458.51370143149285
2103	0	146.6113116726835	892.768953068592	575.7858002406739
2104	0	156.01679586563307	881.6653746770025	575.6860465116279
2105	0	163.54398382204246	892.5728008088979	568.154701718908
2106	0	168.54188481675394	908.0094240837697	563.1198952879581
2107	0	181.15238095238095	917.3329523809524	548.5626666666667
2109	0	191.91571428571427	919.9714285714285	551.7057142857143
2110	0	187.1078431372549	930.5563725490196	544.125
2111	0	172.1851512373969	893.8982584784601	561.993583868011
2112	0	184.32287681713848	894.9567712318286	555.1583779648049
2114	0	24.28761651131824	723.3691744340879	609.7982689747004
2116	0	30.22350119904077	722.3400479616307	596.4244604316547
2117	0	30.574144486692017	728.742205323194	640.4437262357415
2118	0	35.75621546961326	707.9924033149172	601.6312154696133
2119	0	34.48167791706847	719.4204435872709	628.159112825458
2120	0	38.577213822894166	686.2786177105831	614.7267818574514
2121	0	37.73614190687361	696.5282705099778	607.6529933481153
2122	0	40.264566929133856	699.2278215223097	624.6624671916011
2123	0	42.20508274231678	671.378841607565	599.7369976359338
2124	0	44.95825179386823	675.2687540769732	612.7410306588389
2125	0	47.01292307692308	712.7630769230769	602.7366153846153
2126	0	53.93877551020408	679.9464285714286	613.328231292517
2127	0	30.66285591026747	706.2679033649698	614.5791630716135
2128	0	200.56721056721057	957.5672105672106	554.006993006993
2129	0	206.36393805309734	921.6338495575221	554.4269911504425
2131	0	206.9015567765568	946.356684981685	552.1703296703297
2132	0	213.85012199372605	933.6653886371558	557.3562216800278
2133	0	218.95435153583617	922.3284982935154	546.4552047781569
2134	0	222.68483146067416	911.176404494382	555.4960674157303
2136	0	229.78048780487805	903.4835007173601	553.0
2137	0	226.50082270670507	917.6610448375154	532.0063759769643
2139	0	196.2779069767442	940.5488372093023	548.7523255813953
2140	0	110.51072124756335	344.198440545809	436.5543859649123
2141	0	110.20148148148148	367.85	426.8437037037037
2144	0	113.4933943089431	349.3333333333333	421.0640243902439
2145	0	116.79836065573771	359.02131147540985	416.1729508196721
2146	0	116.56923076923077	355.9473076923077	428.48423076923075
2147	0	118.92197223551939	383.6945907132599	425.10483484921014
2148	0	125.26573705179283	375.5231075697211	411.8768924302789
2150	0	126.36711711711712	344.25855855855855	415.6027027027027
2152	0	130.98226466575716	363.00181900864027	406.05911778080946
2153	0	136.36475972540046	342.06315789473683	402.6379862700229
2154	0	142.26967688483845	355.0675227837614	391.8844241922121
2155	0	148.36802413273003	364.85671191553547	380.6010558069382
2156	0	155.8336483931947	361.7920604914934	370.1814744801512
2157	0	113.9662027833002	374.8001988071571	420.9209741550696
2158	0	156.58622475401347	808.6084930088037	369.9746245468669
2159	0	164.51051625239006	799.8891013384322	385.3804971319312
2160	0	165.60635696821515	789.8736756316218	377.2705786471068
2161	0	168.26232114467408	808.829093799682	378.74801271860093
2162	0	170.8268551236749	783.2803297997644	390.9846878680801
2163	0	174.08053691275168	774.8187919463087	409.60178970917224
2166	0	174.67914438502675	801.4973262032086	375.63903743315507
2167	0	172.7238651994498	788.5508940852819	404.45013755158186
2168	0	174.21	722.1414285714286	400.4757142857143
2169	0	179.87532467532466	766.7922077922078	408.4207792207792
2170	0	181.98347107438016	779.3636363636364	374.47438016528923
2171	0	183.1207400194742	755.0087633885103	396.317429406037
2174	0	179.69161184210526	780.5222039473684	391.03536184210526
2175	0	181.41284013605443	790.6526360544218	378.1679421768707
2178	0	183.6577696526508	757.1747714808043	372.1239488117002
2179	0	188.64395229982964	780.083475298126	387.9591141396934
2181	0	189.86035313001605	731.008025682183	373.75441412520064
2182	0	189.09729272419628	774.4475465313029	377.9839255499154
2184	0	187.41598973920478	743.3463018383925	394.9448482257375
2185	0	188.23224043715848	720.5915300546449	396.60154826958103
2186	0	191.47932960893854	734.2927374301676	398.1776536312849
2187	0	194.64452644526446	726.4249692496925	385.1826568265683
2188	0	200.82683590208524	714.2130553037172	386.4850407978241
2189	0	181.0472239948947	767.1209317166561	391.797383535418
2191	0	183.4954954954955	753.3798798798799	358.1786786786787
2192	0	180.3830022075055	750.6423841059602	409.9128035320088
2194	0	222.79391100702577	938.9656518345043	758.3028883684622
2195	0	233.51495726495727	941.2115384615385	766.0940170940171
2196	0	252.44157208911307	944.3644388398487	757.9966372425389
2197	0	275.4745459958321	939.0598392378685	772.4489431378387
2198	0	280.6669588080631	932.4469763365469	757.8580192813322
2199	0	284.0259981429898	935.3296193129062	781.7344475394615
2200	0	283.8611111111111	928.8055555555555	747.8333333333334
2201	0	293.03610108303246	934.2695547533093	787.3646209386281
2202	0	293.8523227383863	935.4973105134475	774.9779951100245
2203	0	309.6145569620253	929.4018987341772	766.5075949367089
2205	0	307.8466846684668	932.8940894089409	778.3006300630063
2206	0	261.88157396897464	944.7597427166099	789.8622777147182
2207	0	257.7461910070606	940.8342623560014	773.9702712746191
2208	0	288.68302861685214	922.4803259141495	755.1343402225755
2210	0	234.64357608052103	936.3422143280047	748.8194197750148
2211	0	96.71631982475355	929.8192771084338	557.2092004381161
2212	0	98.91479820627802	920.1076233183857	566.6681614349776
2213	0	98.77809798270893	858.3713462330177	549.140386990531
2214	0	99.96630934150076	858.7718223583461	564.3103624298111
2215	0	103.59974093264249	857.470207253886	539.6722797927462
2216	0	103.95966907962772	917.8790072388831	547.5005170630817
2217	0	106.50128976784178	908.8985382631126	552.6964746345658
2218	0	108.43362831858407	899.841972187105	552.8520859671302
2219	0	106.79877300613497	893.2122699386503	559.4044989775051
2222	0	113.09663865546219	887.1470588235294	542.2415966386554
2224	0	114.92750149790294	884.868783702816	554.7417615338526
2225	0	118.55506929248723	869.5725747629467	537.5674690007294
2227	0	116.38971865230982	868.4640500173672	569.9440778047933
2228	0	118.91148693169339	866.2301779046783	554.5550186690094
2229	0	154.1196388261851	880.9977426636569	635.530474040632
2230	0	158.73762376237624	916.5063649222066	617.8946251768034
2231	0	157.86091127098322	905.5635491606714	620.6480815347721
2233	0	169.20296695886717	905.1874578556979	627.894133513149
2234	0	160.35263157894738	889.5213815789474	637.3164473684211
2235	0	169.46180555555554	884.1953125	639.7170138888889
2236	0	290.18638297872343	560.3965957446809	359.20085106382976
2238	0	289.7911813643927	572.5341098169717	354.78785357737104
2239	0	295.33222222222224	546.3211111111111	359.63444444444445
2240	0	298.01472253680635	571.1913929784824	361.2276330690827
2241	0	301.5583815028902	549.8734104046242	368.9248554913295
2242	0	303.91752185480806	545.3340935005701	348.076776890916
2243	0	307.4774066797643	557.9259986902423	357.4649639816634
2245	0	310.6503311258278	537.0913907284768	347.54437086092713
2246	0	308.046403712297	571.4860788863109	358.35034802784224
2247	0	314.01197604790417	572.8542914171657	348.82834331337324
2248	0	312.08601216333625	546.5920938314509	371.745438748914
2249	0	316.6067335243553	559.6683381088825	361.45558739255017
2250	0	317.5869822485207	546.5869822485207	347.6680473372781
2251	0	74.43126338329765	979.3978586723769	661.8312633832976
2252	0	83.76043709722612	985.6665732698235	648.7696833847016
2253	0	86.56195462478185	988.9476439790576	666.4293193717277
2257	0	95.11136363636363	971.9768181818182	640.204090909091
2258	0	107.73040326234708	992.7734481196194	644.6588128681468
2259	0	112.14245810055866	969.840782122905	644.2821229050279
2260	0	108.03519907674553	994.6341604154645	626.537795729948
2261	0	103.43134944018857	973.7637006482028	633.0324101355333
2262	0	100.58882381649585	979.8596876525135	654.2076622742801
2263	0	295.51066856330016	201.4466571834993	382.09957325746797
2266	0	301.14274750575595	210.46354566385264	331.5157329240215
2269	0	303.31466666666665	203.46986666666666	389.8165333333333
2270	0	303.38430173292556	222.67584097859327	405.13761467889907
2271	0	305.50922909880563	222.79478827361564	411.96091205211724
2273	0	311.90201005025125	239.06595477386935	396.0709798994975
2275	0	310.7145807517555	214.36844279223462	396.7740603056588
2276	0	315.84601769911507	202.69557522123893	370.9221238938053
2277	0	314.271679197995	229.91929824561404	405.18947368421055
2278	0	316.3533906399236	207.82234957020057	342.25787965616047
2281	0	321.33268356075376	214.72579597141	335.50942170240415
2282	0	313.192039800995	220.56616915422885	327.11044776119405
2285	0	321.6609408033827	205.73361522198732	356.42283298097254
2287	0	322.92258652094716	217.97632058287795	366.11475409836066
2288	0	322.2305025996534	213.98613518197573	389.77065280184866
2289	0	323.1798084008843	232.6963890935888	335.8135593220339
2290	0	323.73983115886415	235.5571757482732	348.4006139677667
2291	0	323.6131313131313	239.12828282828283	409.2808080808081
2292	0	322.94205209994686	255.217437533227	353.103668261563
2293	0	323.8730650154799	262.514963880289	365.29411764705884
2294	0	314.8796992481203	202.0639097744361	344.8468045112782
2295	0	323.1408312958435	241.3882640586797	422.2772616136919
2299	0	317.99967490247076	208.3257477243173	379.8767880364109
2302	0	23.063284518828453	574.4487447698745	666.0078451882845
2303	0	27.744064245810055	587.7304469273743	655.6878491620112
2304	0	31.06756756756757	613.0990990990991	617.6981981981982
2305	0	31.085361552028218	594.6059964726632	643.8398589065256
2306	0	35.17811934900543	593.8372513562387	632.9783001808319
2307	0	33.09720311783585	613.9669876203576	640.5451627693718
2309	0	36.47389558232932	588.7759036144578	611.3224899598393
2310	0	34.209349593495936	606.0223577235772	612.2723577235772
2312	0	32.721657797129495	604.6084502499597	623.9167876149008
2313	0	40.34985250737463	659.1669616519174	612.387610619469
2314	0	39.96391194514616	606.4287260916636	604.0364489354024
2315	0	41.402877697841724	644.2390702822357	612.8721638074156
2316	0	43.246539792387544	615.7512975778546	592.2335640138408
2317	0	40.588793103448275	627.0754310344828	604.6577586206896
2318	0	44.33250089190153	588.5005351409204	632.0913307170888
2319	0	48.68986083499006	623.9423459244533	645.196819085487
2320	0	47.66694045174538	619.5724845995893	632.0620123203286
2321	0	55.398503274087936	620.0982226379795	608.0383536014967
2322	0	36.29635535307517	618.5567198177677	612.1519362186788
2323	0	49.355450236966824	596.5912322274881	616.8601895734597
2324	0	113.44508670520231	567.6986994219653	435.2088150289017
2326	0	118.87951807228916	573.226656626506	444.29442771084337
2327	0	118.50169875424689	591.0271800679502	458.97734994337486
2328	0	121.7644578313253	599.9710843373495	455.7801204819277
2329	0	128.05503009458297	617.9664660361135	448.44368013757526
2330	0	125.27151051625239	582.1204588910134	457.5554493307839
2333	0	131.63906581740977	599.6666666666666	459.9543524416136
2334	0	133.72995780590716	638.3600562587905	446.8129395218003
2335	0	133.50226244343892	612.4132730015083	460.29411764705884
2336	0	137.76641221374047	602.3763358778626	455.23587786259543
2339	0	140.68390526824552	632.8153697438376	447.5041082648622
2343	0	141.67209971236818	608.3815915627996	453.30297219558963
2344	0	147.3408316291752	612.2610770279482	449.0838445807771
2345	0	159.13718411552347	608.2418772563177	447.93140794223825
2348	0	134.68543417366948	620.844537815126	460.6044817927171
2349	0	155.2590909090909	470.3909090909091	369.01545454545453
2350	0	158.814489571899	460.0581778265642	376.15806805708013
2351	0	162.6794952681388	450.1205047318612	377.8397476340694
2352	0	164.6857855361596	447.52950955943476	364.8545303408146
2353	0	166.93357933579335	444.35867158671584	389.57047970479704
2354	0	170.16334661354583	434.55298804780875	367.46533864541834
2355	0	173.20240295748613	428.83918669131236	378.220887245841
2356	0	175.3550156739812	456.9717868338558	371.2217868338558
2357	0	178.16949152542372	439.06779661016947	365.8093220338983
2358	0	184.82478218780253	448.48789932236207	376.06776379477253
2359	0	187.23177283192632	444.9815809669992	363.0368380660015
2360	0	193.7974180734856	443.96822244289973	380.98411122144984
2361	0	231.3568652849741	481.7623056994819	265.0
2362	0	237.071995118975	495.7535082367297	254.1836485661989
2363	0	240.7367802585194	493.4641598119859	263.9089306698002
2364	0	244.2628285356696	489.3767209011264	275.85356695869837
2365	0	250.68428640076885	481.87121576165305	267.6972609322441
2366	0	250.74603174603175	478.4268077601411	241.68298059964727
2367	0	250.83878075651856	496.37385236871097	257.4344473007712
2368	0	257.4653243847875	457.97091722595076	258.0771812080537
2369	0	258.09992862241256	475.4168451106353	251.78586723768737
2370	0	259.4839797639123	500.39038785834737	249.50337268128163
2372	0	259.5957186544343	464.0581039755352	243.76085626911316
2373	0	261.19151515151515	505.28	266.1393939393939
2374	0	266.6012039127163	471.5801354401806	260.4334085778781
2375	0	268.4482484076433	477.2770700636943	243.74601910828025
2377	0	276.2523467697405	468.750966316952	253.88238542241857
2378	0	285.2369270497095	465.6116849580375	239.10974822466108
2379	0	254.225	471.6719696969697	261.98636363636365
2380	0	248.9633734939759	489.66361445783133	240.09734939759036
2382	0	50.88126649076517	943.7894459102903	759.1039577836411
2383	0	53.76541850220264	931.8821585903083	768.637114537445
2384	0	78.44651741293532	931.6772388059702	772.2817164179105
2385	0	85.08366533864542	932.8027888446215	753.9800796812749
2387	0	92.65086483023703	941.888532991672	752.976937860346
2388	0	109.95056726094003	954.3047001620746	731.0145867098865
2389	0	115.239651416122	944.4923747276688	726.9455337690632
2390	0	123.94456762749445	954.4279379157427	710.0931263858093
2391	0	65.39494163424125	923.6452658884566	764.5856031128404
2392	0	105.93007334963325	947.9941320293399	747.7775061124694
2393	0	96.24950199203187	947.3575697211155	722.394671314741
2394	0	54.98679245283019	343.49056603773585	547.1905660377358
2395	0	55.634438305709025	335.2900552486188	548.0064456721915
2396	0	54.98841567291312	365.1795570698467	532.1376490630323
2397	0	59.415291750503016	351.5287726358149	534.8857142857142
2398	0	60.32	388.9315463917526	519.1839175257732
2399	0	58.42812205095942	353.4573765335011	517.5454545454545
2400	0	63.72914669223394	335.1318312559923	521.3370086289549
2401	0	69.87028140013727	350.87302676733015	505.51544269045985
2402	0	70.36075100581135	338.7639696021457	510.2329012069736
2403	0	72.26935724962631	385.6047832585949	529.7288490284006
2404	0	77.33184571246414	330.8310487727128	499.5887790883009
2406	0	62.70429252782194	368.5334585922821	512.0348316230669
2407	0	59.02298850574713	343.4593444018731	519.7347807577693
2409	0	297.2490258590152	392.4849450938718	367.7718738930216
2410	0	302.25901242047865	412.58406543471676	370.542259921236
2412	0	303.4110497237569	408.17127071823205	383.1254143646409
2413	0	305.9311587673455	393.3624076410164	387.6222742836547
2416	0	313.0622691292876	411.95725593667544	415.8992084432718
2417	0	313.20849256900215	415.4743099787686	402.15541401273885
2418	0	313.96270718232046	420.39295580110496	357.9447513812155
2419	0	313.4121405750799	421.05613874942946	373.12460063897765
2422	0	314.65675557498906	416.6322693484915	387.4044599912549
2424	0	44.178009310574154	916.381955220572	482.4320549767236
2426	0	50.428196147110334	941.122591943958	481.85639229422065
2427	0	55.30602691632534	929.7050906963136	478.4985371562317
2428	0	57.252202643171806	958.909691629956	493.33094713656385
2429	0	60.540136054421765	928.7625850340136	494.0925170068027
2432	0	62.57444852941177	948.4972426470588	476.4586397058824
2433	0	59.780708364732476	965.9909570459683	483.56367746797287
2434	0	64.29746192893401	934.3583756345178	476.0700507614213
2435	0	62.720379146919434	954.6843601895735	502.86729857819904
2436	0	64.11050228310502	955.6529680365297	514.5141552511416
2437	0	64.42568542568543	957.08658008658	487.0974025974026
2438	0	72.46176470588236	949.0691176470589	484.6735294117647
2439	0	71.45454545454545	950.4855144855145	505.43156843156845
2440	0	74.14231856738925	967.1140433553252	491.42224316682376
2441	0	76.51940298507462	945.4611940298507	496.9917910447761
2442	0	75.45085849615157	934.7309058614564	483.5882178804026
2443	0	84.22813688212928	935.5931558935362	489.532319391635
2444	0	82.95927318295739	941.734962406015	472.5081453634085
2445	0	68.87950036737693	941.6348273328435	493.30712711241733
2446	0	133.28308157099698	722.6262839879154	421.83534743202415
2447	0	138.73391812865498	739.5721247563353	422.88499025341133
2448	0	147.28025477707007	724.1442487823155	418.9775196702885
2449	0	154.29298245614035	732.0271929824561	435.3175438596491
2450	0	157.61095505617976	720.7254213483146	441.4030898876405
2451	0	157.84778156996586	718.9023890784983	426.5651877133106
2452	0	163.33120278907612	707.4741429401511	431.2882045322487
2453	0	167.2990126939351	696.3229901269393	435.6163610719323
2456	0	145.05762852404644	734.6156716417911	427.9983416252073
2457	0	255.92427616926503	583.2962138084632	406.19097995545656
2460	0	260.7248803827751	577.1124401913876	392.1650717703349
2461	0	262.95145089285717	588.0837053571429	429.44698660714283
2462	0	265.5449735449736	564.4164021164021	393.1338624338624
2463	0	264.52310817673947	573.5469781615033	424.4966988318944
2464	0	273.69817501169865	566.6963032288254	419.21899859616286
2465	0	279.85853658536587	572.5863414634147	396.08780487804876
2466	0	284.1498829039813	573.6475409836065	411.2974238875878
2467	0	285.10212201591514	574.7320954907162	404.05636604774537
2468	0	292.4969788519638	586.6057401812689	405.392749244713
2470	0	256.90941865705275	587.7363677332131	419.2045966651645
2471	0	261.1470281543274	624.6767466110532	390.9113660062565
2472	0	265.5422885572139	621.5691542288557	377.24477611940296
2473	0	269.01401179941	626.6253687315634	364.03761061946904
2474	0	275.9715420251489	590.4738583719391	372.5684976836532
2475	0	278.12286257124765	607.5991133628879	364.88347055098166
2476	0	275.5164494103042	617.3320918684047	366.9522036002483
2477	0	280.302752293578	596.1434089811685	357.7407049734428
2478	0	287.523656776263	605.9013632718525	355.85645549318366
2481	0	288.8614374568072	588.0027643400139	357.077401520387
2482	0	290.46516659454784	630.5941151016876	368.1981826049329
2483	0	281.7244979919679	617.3200803212851	356.8678714859438
2484	0	64.92312661498708	929.7028423772609	512.7138242894057
2485	0	62.891877353415815	927.6465841850458	532.3249058633673
2486	0	70.71981057616416	931.7766377269139	527.44909234412
2488	0	69.81043791241751	934.6082783443311	518.4907018596281
2489	0	72.62563067608477	919.1523713420787	533.9434914228052
2490	0	72.68302945301542	914.8962131837308	522.4950911640954
2491	0	79.36729036729037	919.2439362439362	528.5731115731115
2492	0	84.18590350047303	893.4006622516556	547.7157048249763
2493	0	83.31553819444444	907.4309895833334	533.6458333333334
2494	0	91.20425531914894	879.0393617021276	561.7117021276596
2495	0	89.91433891992551	896.4892923649907	537.0391061452514
2496	0	91.94136460554371	889.6716417910447	545.2675906183368
2497	0	91.55841924398625	877.6443298969073	551.2835051546392
2498	0	71.62616243025418	905.6032238065716	542.387476751395
2502	0	131.7429178470255	556.1635977337111	382.1473087818697
2503	0	140.48573466476464	548.3958630527817	375.3801711840228
2505	0	146.63870094722597	540.4411366711772	383.8768606224628
2506	0	151.11027434104358	553.4572350726197	371.5766541151157
2507	0	156.5970588235294	507.0862745098039	379.44803921568626
2508	0	154.53145188711323	533.8704522271337	374.59537572254334
2509	0	165.4751461988304	508.94590643274853	381.453216374269
2511	0	161.28956623681125	550.8663540445486	374.1002344665885
2512	0	166.6018197573657	540.0831889081455	369.9930675909879
2514	0	167.4250806823421	520.8510834485938	374.89027201475335
2516	0	58.194815396700704	663.1060487038492	613.9693637077769
2517	0	68.87702265372168	709.6326860841424	620.7815533980582
2518	0	66.89335006273525	669.0501882057716	620.8143036386449
2519	0	69.196699669967	665.720792079208	604.6125412541254
2520	0	74.97082888651725	675.6531483457844	594.3617929562433
2521	0	76.89813486370157	701.8507890961263	620.3797226207556
2522	0	75.03778866340097	688.6752974107768	617.5110800093305
2523	0	81.37992125984252	683.0433070866142	607.6466535433071
2525	0	60.305299539170505	671.9602534562212	592.2010368663595
2526	0	77.25661804430038	712.1021069692058	618.7828200972448
2527	0	72.640625	718.2670454545455	613.1278409090909
2528	0	289.1411901983664	159.6534422403734	403.54842473745623
2529	0	299.86418685121106	159.59515570934255	420.3961937716263
2530	0	305.1215946843854	142.07441860465116	404.8870431893688
2531	0	313.19504310344826	152.4676724137931	418.63577586206895
2532	0	311.8747528015821	158.7699406723797	429.08635464733027
2534	0	316.01460823373174	180.24833997343958	433.57636122177956
2535	0	314.9506237006237	148.88409563409564	400.1715176715177
[truncated: 998,000+ more rows]
